# Supplementary material for: Cross-population enhancement of PrediXcan predictions with a gnomAD-based east Asian reference framework
Source: Brief Bioinform. 2024 Oct 23;25(6):bbae549. doi: 10.1093/bib/bbae549 (PMC11497844; doi:10.1093/bib/bbae549)
Supplement: Table_S5_Lungcancer_GSE33356_bbae549 [file table_s5_lungcancer_gse33356_bbae549.xlsx]

## Sheet: Table S5_Lungcancer_GSE33356
Table S5. Results and evaluation of predicted gene expression from SNP data of non smoking lung cancer patients in Taiwan (GSE33356), in reference to PredictAP
Gene	Ref.Mean	Ref.Sd	Data.Mean	Data.Sd	Abs.Diff	Ratio.Diff	Data.SNP.Num	PrediXcan.SNP.Num	SNP.Ratio	GE.Match.Ref.Num	GE.Match.Ref.Ratio
ENSG00000000460.16	-0.00263117	0.00761085	-0.139251	0.00307272	0.13662	51.9236	4	10	0.4	0	0
ENSG00000000938.12	-5.38e-05	0.00181162	0	0	5.38e-05	-1	0	6	0	61	1
ENSG00000000971.15	0.00350096	0.036966	0.0775483	0.0464397	0.0740473	21.1506	4	6	0.666667	46	0.754098
ENSG00000001167.14	-0.0205029	0.0556074	0.266251	0.0513198	0.286754	-13.986	82	111	0.738739	0	0
ENSG00000001460.17	-0.163314	0.0283968	-0.0701613	0.0501844	0.0931522	-0.570389	16	16	1	23	0.377049
ENSG00000001561.6	0.160783	0.0404657	0.0824592	0.124528	0.0783243	-0.487141	37	41	0.902439	24	0.393443
ENSG00000001617.11	-0.105012	0.0315728	-0.0244576	0.0394652	0.0805546	-0.767097	19	29	0.655172	30	0.491803
ENSG00000002016.17	0.00250192	0.0539178	-0.0385283	0.0290273	0.0410302	-16.3995	14	17	0.823529	61	1
ENSG00000002549.12	-0.22794	0.0221024	0.0554751	0.0473728	0.283415	-1.24338	17	17	1	0	0
ENSG00000002726.20	-0.161389	0.0419474	-0.0968381	0.0815127	0.0645509	-0.399971	5	5	1	38	0.622951
ENSG00000002746.14	0.250314	0.0715059	1.01782	0.165204	0.767507	3.06618	22	40	0.55	0	0
ENSG00000002822.15	0.021977	0.0251869	0.120847	0.0211079	0.0988697	4.49877	2	4	0.5	47	0.770492
ENSG00000002919.14	0.0302162	0.0272925	-0.10659	0.0605082	0.136806	-4.52759	23	25	0.92	19	0.311475
ENSG00000002933.7	0.281086	0.127915	-0.215193	0.127302	0.496279	-1.76558	36	74	0.486486	17	0.278689
ENSG00000003056.7	-0.0299531	0.0480454	0.0618353	0.0777001	0.0917884	-3.06441	12	17	0.705882	42	0.688525
ENSG00000003137.8	0.266779	0.108751	0.179136	0.103708	0.0876424	-0.328521	32	51	0.627451	59	0.967213
ENSG00000003147.17	-0.131201	0.0474029	-0.0428873	0.0620012	0.0883134	-0.673117	3	5	0.6	31	0.508197
ENSG00000003249.13	-0.224886	0.16253	-0.503263	0.144978	0.278376	1.23785	19	31	0.612903	50	0.819672
ENSG00000003393.14	-0.136973	0.0692551	-0.308209	0.184127	0.171236	1.25014	16	23	0.695652	25	0.409836
ENSG00000003436.15	-0.18609	0.0524205	-0.132858	0.0303094	0.0532318	-0.286055	12	19	0.631579	61	1
ENSG00000003989.17	0.127489	0.0215344	0.102053	0.0261029	0.0254354	-0.199511	15	16	0.9375	58	0.95082
ENSG00000004142.11	0.0490913	0.00575873	0.00353927	0.00506521	0.0455521	-0.927904	5	7	0.714286	26	0.42623
ENSG00000004455.16	-0.0824718	0.0255272	-0.0156858	0.038536	0.066786	-0.809805	20	39	0.512821	37	0.606557
ENSG00000004468.12	-0.0365912	0.0198136	-0.0745005	0.0387773	0.0379093	1.03602	18	18	1	47	0.770492
ENSG00000004534.14	0.197812	0.0291836	-0.19217	0.129889	0.389982	-1.97147	78	84	0.928571	1	0.0163934
ENSG00000004700.15	0.513236	0.0595876	0.234897	0.0752079	0.278338	-0.542321	19	30	0.633333	0	0
ENSG00000004777.18	-0.148688	0.0434372	0	0	0.148688	-1	0	6	0	0	0
ENSG00000004809.13	-1.21048	0.15819	-0.282005	0.333314	0.928477	-0.767031	18	26	0.692308	4	0.0655738
ENSG00000005001.9	-0.0167181	0.0250402	-0.0358191	0.00905421	0.019101	1.14253	9	24	0.375	61	1
ENSG00000005020.12	-0.0460569	0.0238994	-0.039502	0.0307019	0.00655487	-0.142321	17	27	0.62963	61	1
ENSG00000005156.11	0.00718259	0.056306	0.0849895	0.0936683	0.0778069	10.8327	21	36	0.583333	48	0.786885
ENSG00000005194.14	-0.0517585	0.0167234	-0.500773	0.0287945	0.449015	8.67519	40	47	0.851064	0	0
ENSG00000005206.16	-0.0546428	0.0333872	-0.021041	0.00517609	0.0336018	-0.614936	2	13	0.153846	61	1
ENSG00000005243.9	0.0571713	0.0520079	0.0778114	0.0665077	0.0206401	0.361023	7	16	0.4375	54	0.885246
ENSG00000005379.15	-0.0162193	0.0308115	0.102431	0.0465293	0.11865	-7.31538	10	18	0.555556	23	0.377049
ENSG00000005421.8	0.0932057	0.0771833	-0.146869	0.0918422	0.240075	-2.57575	20	23	0.869565	38	0.622951
ENSG00000005469.11	-0.117237	0.0446007	-0.0432993	0.0474749	0.0739376	-0.630668	10	10	1	27	0.442623
ENSG00000005513.9	-0.0380563	0.130347	-0.347411	0.0698355	0.309355	8.12887	12	39	0.307692	27	0.442623
ENSG00000005801.16	0.285281	0.0466523	0.223328	0.169381	0.0619532	-0.217165	15	22	0.681818	28	0.459016
ENSG00000005844.17	0.0473918	0.00800074	0.00454104	0.0125728	0.0428508	-0.904181	3	3	1	6	0.0983607
ENSG00000005882.11	-0.390353	0.0362796	-0.0247565	0.00810171	0.365596	-0.936579	4	13	0.307692	0	0
ENSG00000005981.12	0.266997	0.104738	0.197098	0.132974	0.0698996	-0.261799	66	78	0.846154	59	0.967213
ENSG00000006016.10	0.0714029	0.0230712	0.0309782	0.00583852	0.0404247	-0.566149	9	17	0.529412	61	1
ENSG00000006042.11	0.0264265	0.0921713	0.0958485	0.0528704	0.0694219	2.62698	14	19	0.736842	61	1
ENSG00000006071.12	-0.22106	0.0654242	0.113646	0.0898321	0.334706	-1.51409	5	6	0.833333	3	0.0491803
ENSG00000006118.14	0.383026	0.0614395	0.115885	0.0616246	0.26714	-0.697447	31	43	0.72093	30	0.491803
ENSG00000006128.11	-0.00114636	0.050893	-0.0458454	0.0420291	0.0446991	38.9921	4	6	0.666667	59	0.967213
ENSG00000006282.20	-0.123565	0.156393	-0.265101	0.103643	0.141536	1.14544	19	31	0.612903	60	0.983607
ENSG00000006283.17	-0.0117564	0.0231109	0	0	0.0117564	-1	0	2	0	0	0
ENSG00000006453.13	-0.0511234	0.0562907	-0.042277	0.0435508	0.00884643	-0.173041	35	46	0.76087	56	0.918033
ENSG00000006459.10	0.157667	0.0490099	-0.0855387	0.0621429	0.243206	-1.54253	16	37	0.432432	13	0.213115
ENSG00000006555.10	-0.150181	0.0589977	0.232946	0.0732203	0.383127	-2.5511	41	53	0.773585	1	0.0163934
ENSG00000006606.8	0.214613	0.0632943	0.0888621	0.0690588	0.125751	-0.585942	4	20	0.2	61	1
ENSG00000006607.13	0.334764	0.0355654	0.067661	0.0618921	0.267103	-0.797885	13	29	0.448276	2	0.0327869
ENSG00000006611.15	-0.467801	0.247646	-0.176517	0.22778	0.291283	-0.622665	30	39	0.769231	61	1
ENSG00000006625.17	0.0047882	0.0473071	0.0930601	0.0363406	0.0882718	18.4353	9	11	0.818182	61	1
ENSG00000006652.13	0.056378	0.0411633	0.197432	0.0376728	0.141054	2.50194	6	7	0.857143	17	0.278689
ENSG00000006715.15	-0.187934	0.0321777	-0.077408	0.0479881	0.110526	-0.588112	31	33	0.939394	18	0.295082
ENSG00000006740.16	-0.0775209	0.0426832	0.0252975	0.0119419	0.102818	-1.32633	4	6	0.666667	61	1
ENSG00000006744.18	0.107511	0.040862	-0.00638256	0.0338875	0.113894	-1.05937	13	17	0.764706	31	0.508197
ENSG00000007047.14	0.0570119	0.0194555	0.0604332	0.0199171	0.00342129	0.0600101	18	27	0.666667	61	1
ENSG00000007080.10	0.0742775	0.0233861	0.0219698	0.0119296	0.0523077	-0.70422	4	15	0.266667	53	0.868852
ENSG00000007129.17	-0.345198	0.160221	-0.435451	0.0617439	0.0902523	0.261451	12	13	0.923077	61	1
ENSG00000007171.16	-0.42123	0.0770935	-0.320601	0.0982024	0.100629	-0.238893	19	38	0.5	54	0.885246
ENSG00000007237.18	0.041747	0.0205307	0.112589	0.0317585	0.0708419	1.69693	6	6	1	28	0.459016
ENSG00000007255.10	-0.0571408	0.0483937	-0.0792708	0.0215619	0.0221299	0.387288	20	48	0.416667	61	1
ENSG00000007312.12	0.222726	0.0496064	-0.0247222	0.0487204	0.247448	-1.111	23	32	0.71875	1	0.0163934
ENSG00000007341.18	0.0763571	0.0876852	-0.140204	0.103748	0.216561	-2.83616	42	63	0.666667	34	0.557377
ENSG00000007376.7	-0.100681	0.0438411	-0.201042	0.0315622	0.100361	0.996821	7	16	0.4375	61	1
ENSG00000007516.13	0.0330151	0.0219622	-0.000764686	0.00124044	0.0337798	-1.02316	1	9	0.111111	61	1
ENSG00000007520.3	0.00483102	0.0154396	-0.0973261	0.0083254	0.102157	-21.1461	6	17	0.352941	1	0.0163934
ENSG00000007541.16	0.0195066	0.0146744	0.103069	0.00753593	0.0835621	4.28379	6	11	0.545455	0	0
ENSG00000007866.19	-0.154753	0.0282784	-0.0924295	0.0474334	0.0623232	-0.402728	24	30	0.8	40	0.655738
ENSG00000007933.12	0.0654299	0.0468874	-0.256186	0.085823	0.321616	-4.91543	23	31	0.741935	3	0.0491803
ENSG00000008018.8	-0.0268604	0.0293503	0.116021	0.0591139	0.142881	-5.31939	15	15	1	17	0.278689
ENSG00000008118.9	0.0793956	0.0584784	0.064522	0.0540918	0.0148737	-0.187336	14	15	0.933333	55	0.901639
ENSG00000008128.22	0.179547	0.10822	0.00938088	0.0173377	0.170166	-0.947753	4	15	0.266667	61	1
ENSG00000008130.15	-0.462258	0.0888917	0.108445	0.0409081	0.570703	-1.2346	13	50	0.26	0	0
ENSG00000008283.15	0.089655	0.0616163	0.097166	0.0612237	0.00751097	0.0837764	4	9	0.444444	61	1
ENSG00000008294.20	0.0938937	0.021812	0.105041	0.0185053	0.0111468	0.118717	11	17	0.647059	61	1
ENSG00000008311.14	0.0398106	0.0714795	0.201634	0.08151	0.161823	4.06483	44	52	0.846154	59	0.967213
ENSG00000008323.15	-0.0187905	0.0242347	0	0	0.0187905	-1	0	1	0	0	0
ENSG00000008324.11	-0.150448	0.023701	-0.077915	0.0748814	0.0725335	-0.482115	17	19	0.894737	27	0.442623
ENSG00000008394.12	0.025437	0.031828	0.0397884	0.0250632	0.0143514	0.564192	22	33	0.666667	61	1
ENSG00000008513.14	0.0548595	0.0287736	0.0540315	0.038477	0.000828027	-0.0150936	5	9	0.555556	61	1
ENSG00000008516.16	0.105633	0.0836661	0.399819	0.0780465	0.294186	2.78497	15	39	0.384615	25	0.409836
ENSG00000008517.16	-0.0250354	0.0152845	0.014717	0.0146425	0.0397525	-1.58785	2	6	0.333333	30	0.491803
ENSG00000008838.19	-0.137123	0.0664768	-0.20513	0.105098	0.0680074	0.495961	24	36	0.666667	56	0.918033
ENSG00000008853.16	-0.128853	0.0434078	-0.164452	0.0452642	0.0355984	0.276271	17	30	0.566667	61	1
ENSG00000008988.9	0.0138445	0.0150836	-0.0850429	0.014465	0.0988873	-7.14274	17	23	0.73913	6	0.0983607
ENSG00000009765.14	-0.228736	0.067577	0.201771	0.109528	0.430507	-1.88211	23	33	0.69697	0	0
ENSG00000009790.14	-0.0696316	0.0410907	-0.198372	0.0292615	0.12874	1.84887	14	14	1	34	0.557377
ENSG00000009830.11	0.0847932	0.030317	0.439903	0.0469178	0.35511	4.18795	17	29	0.586207	0	0
ENSG00000009950.15	0.301129	0.0991575	0.44639	0.0659274	0.145261	0.482389	18	41	0.439024	61	1
ENSG00000010030.13	0.465906	0.0833685	0.200712	0.133848	0.265194	-0.569201	12	18	0.666667	28	0.459016
ENSG00000010072.15	-0.00218125	0.0210127	0.0734293	0.0275262	0.0756106	-34.664	20	20	1	29	0.47541
ENSG00000010219.13	0.0289729	0.0627365	0.0771995	0.0225688	0.0482266	1.66454	15	20	0.75	61	1
ENSG00000010270.13	-0.168119	0.0771432	-0.191786	0.0691948	0.0236678	0.14078	12	13	0.923077	61	1
ENSG00000010292.12	0.0646456	0.0248594	-0.0162492	0.0403202	0.0808948	-1.25136	8	8	1	22	0.360656
ENSG00000010322.15	-0.0245985	0.0272455	0.110846	0.0281898	0.135445	-5.50623	14	19	0.736842	2	0.0327869
ENSG00000010327.10	0.0978755	0.0982012	-0.625184	0.115112	0.72306	-7.38755	22	24	0.916667	2	0.0327869
ENSG00000010361.13	0	0	0	0	0		0	1	0	0	0
ENSG00000010379.15	-0.247246	0.0895182	-0.222085	0.0735864	0.0251609	-0.101765	30	44	0.681818	61	1
ENSG00000010539.11	0.207713	0.0789174	0.293271	0.11396	0.0855579	0.411905	16	18	0.888889	48	0.786885
ENSG00000010626.14	0.0367723	0.0502364	0.0936261	0.0374015	0.0568538	1.5461	25	37	0.675676	61	1
ENSG00000010704.18	-0.0416222	0.0434083	-0.133939	0.0500714	0.0923171	2.21798	44	48	0.916667	50	0.819672
ENSG00000010932.16	0.200806	0.0609247	0.32298	0.0646563	0.122174	0.608416	34	48	0.708333	58	0.95082
ENSG00000011028.13	-0.000158792	0.0397041	0.0860964	0.0409213	0.0862552	-543.198	7	12	0.583333	56	0.918033
ENSG00000011083.8	0.0121687	0.0326067	0	0	0.0121687	-1	0	3	0	61	1
ENSG00000011105.12	0.0856779	0.0422822	0.104581	0.0571261	0.0189029	0.220628	37	44	0.840909	60	0.983607
ENSG00000011198.7	-0.0881501	0.030845	-0.0394427	0.0337005	0.0487074	-0.552551	7	8	0.875	47	0.770492
ENSG00000011295.15	0.0473852	0.0540574	0.343961	0.110654	0.296575	6.25882	23	24	0.958333	15	0.245902
ENSG00000011376.9	-0.105577	0.0407017	-0.255659	0.0929215	0.150082	1.42154	10	12	0.833333	22	0.360656
ENSG00000011454.16	-0.075259	0.0236109	0.0159084	0.0337298	0.0911674	-1.21138	15	16	0.9375	26	0.42623
ENSG00000011478.11	-0.0198427	0.022666	0	0	0.0198427	-1	0	2	0	0	0
ENSG00000011485.14	-0.227503	0.0687225	0.067461	0.0395797	0.294964	-1.29653	10	38	0.263158	2	0.0327869
ENSG00000011523.13	-0.0763628	0.0508559	-0.171074	0.0998972	0.0947116	1.24029	10	11	0.909091	30	0.491803
ENSG00000011590.13	0.0699978	0.0354565	0.0261309	0.0118739	0.0438669	-0.62669	3	13	0.230769	61	1
ENSG00000011638.10	-0.00576512	0.0485869	-0.0134317	0.0558675	0.00766654	1.32981	28	37	0.756757	61	1
ENSG00000012061.15	-0.352423	0.126801	-0.125039	0.0494823	0.227384	-0.645203	20	39	0.512821	54	0.885246
ENSG00000012124.16	-0.996026	0.23165	-0.119279	0.208564	0.876747	-0.880245	9	23	0.391304	12	0.196721
ENSG00000012779.10	0.123239	0.0258899	0.05824	0.0414215	0.0649992	-0.527423	18	19	0.947368	30	0.491803
ENSG00000012963.14	-0.0209656	0.0243864	-0.0760852	0.0337045	0.0551195	2.62904	5	5	1	31	0.508197
ENSG00000013288.8	-0.189339	0.0990482	-0.365788	0.15945	0.176449	0.931919	36	46	0.782609	58	0.95082
ENSG00000013374.15	0.160845	0.0394254	0.0760278	0.0384032	0.0848176	-0.527324	8	11	0.727273	49	0.803279
ENSG00000013561.17	-0.557342	0.0145793	0.0137901	0.014643	0.571132	-1.02474	4	22	0.181818	0	0
ENSG00000013573.16	-1.59246	0.137325	-0.250042	0.446876	1.34242	-0.842984	34	48	0.708333	4	0.0655738
ENSG00000013583.8	0.149745	0.0644655	0.199382	0.0538964	0.0496363	0.331472	27	35	0.771429	61	1
ENSG00000013810.18	-0.193931	0.0379474	-0.13438	0.0376646	0.0595505	-0.307071	12	25	0.48	58	0.95082
ENSG00000014138.8	0.0330517	0.0309934	0.0114141	0.0338873	0.0216377	-0.654661	16	24	0.666667	49	0.803279
ENSG00000014164.6	-0.842794	0.173927	-0.240349	0.384841	0.602444	-0.714818	22	48	0.458333	23	0.377049
ENSG00000014216.15	0.00562932	0.0247604	0.0540764	0.0198517	0.0484471	8.60622	11	17	0.647059	46	0.754098
ENSG00000014257.15	-0.0068475	0.0318121	0.010691	0.0435909	0.0175385	-2.5613	24	32	0.75	60	0.983607
ENSG00000014824.13	0.0488048	0.0239361	0.0907881	0.0173253	0.0419833	0.86023	18	27	0.666667	56	0.918033
ENSG00000014914.20	0.0871884	0.0915325	0.046584	0.0647348	0.0406044	-0.465709	6	10	0.6	61	1
ENSG00000015532.9	0.0331029	0.0582294	0.185497	0.050601	0.152394	4.60363	23	37	0.621622	47	0.770492
ENSG00000015676.17	0.0126043	0.00884423	0.307726	0.00583593	0.295122	23.4145	18	23	0.782609	0	0
ENSG00000016082.14	-0.0828138	0.130424	0.0240859	0.160779	0.1069	-1.29084	19	33	0.575758	56	0.918033
ENSG00000016391.10	0.6741	0.1287	0.403245	0.0756328	0.270855	-0.401802	26	42	0.619048	60	0.983607
ENSG00000016402.13	-0.0633639	0.13048	-0.547837	0.22397	0.484473	7.64588	37	62	0.596774	36	0.590164
ENSG00000017797.12	-0.220577	0.189972	-0.0934866	0.205763	0.12709	-0.576172	15	23	0.652174	60	0.983607
ENSG00000018510.13	-0.0358123	0.0131833	-0.0317445	0.0182891	0.00406779	-0.113586	7	8	0.875	59	0.967213
ENSG00000018699.11	-0.00990856	0.017194	0	0	0.00990856	-1	0	3	0	0	0
ENSG00000019102.11	0.0107724	0.0154345	0.0758346	0.0227875	0.0650621	6.03968	2	2	1	22	0.360656
ENSG00000019144.18	0.147471	0.0469395	-0.0385401	0.0428468	0.186011	-1.26134	26	33	0.787879	16	0.262295
ENSG00000019169.10	-0.0144768	0.055613	-0.129194	0.0723975	0.114717	7.92421	52	58	0.896552	40	0.655738
ENSG00000020256.19	-0.149791	0.0266219	0.000398163	0.0188028	0.150189	-1.00266	16	17	0.941176	1	0.0163934
ENSG00000020922.12	0.55456	0.12206	0.738989	0.365917	0.184429	0.332568	27	28	0.964286	33	0.540984
ENSG00000021300.13	0.0311326	0.0510001	0.189001	0.073693	0.157868	5.07083	17	20	0.85	24	0.393443
ENSG00000021488.12	0.07299	0.0893993	0.845255	0.196105	0.772265	10.5804	40	57	0.701754	1	0.0163934
ENSG00000021762.19	-0.0120692	0.0472022	0.0404149	0.0230109	0.0524841	-4.34859	10	26	0.384615	61	1
ENSG00000021826.14	0.256481	0.055892	-0.139724	0.083508	0.396205	-1.54477	30	40	0.75	1	0.0163934
ENSG00000021852.12	-0.10345	0.0618007	-0.355615	0.118049	0.252165	2.43757	36	39	0.923077	21	0.344262
ENSG00000022556.15	0.650599	0.248519	0.505078	0.28978	0.145521	-0.223672	45	81	0.555556	59	0.967213
ENSG00000022567.9	-0.0165026	0.0345127	0.130485	0.0543603	0.146987	-8.9069	7	8	0.875	19	0.311475
ENSG00000022840.15	-0.0159623	0.0199475	-0.0905076	0.0208408	0.0745453	4.67008	6	6	1	15	0.245902
ENSG00000023171.16	0.480466	0.147255	0.411743	0.0668849	0.0687237	-0.143035	28	45	0.622222	61	1
ENSG00000023191.16	0.120709	0.0362028	0.0319116	0.035693	0.0887976	-0.735632	13	28	0.464286	29	0.47541
ENSG00000023228.13	-0.0281876	0.0222525	-0.0601124	0.0299948	0.0319247	1.13258	13	14	0.928571	54	0.885246
ENSG00000023445.13	0.0411552	0.0247108	0.0821581	0.0398982	0.0410029	0.996298	12	14	0.857143	53	0.868852
ENSG00000023516.8	0.0264538	0.0150718	-0.0287742	0.00990836	0.055228	-2.08771	4	4	1	13	0.213115
ENSG00000023572.8	0.0482211	0.0259746	0.10463	0.0210841	0.0564089	1.1698	14	16	0.875	60	0.983607
ENSG00000023608.4	-0.10588	0.0429801	-0.148673	0.0716523	0.0427931	0.404166	6	10	0.6	61	1
ENSG00000023892.10	0.0237791	0.013083	0.0258862	0.0263706	0.00210706	0.0886097	31	32	0.96875	48	0.786885
ENSG00000025156.12	0.0869857	0.0368703	-0.0788431	0.0823941	0.165829	-1.90639	46	49	0.938776	16	0.262295
ENSG00000025423.11	-0.0552577	0.0223995	-0.155655	0.0301238	0.100397	1.8169	10	13	0.769231	13	0.213115
ENSG00000025708.13	0.369142	0.0390678	0.0270985	0.0525599	0.342043	-0.926591	8	16	0.5	0	0
ENSG00000025770.18	0.0243979	0.0310545	0.0724179	0.0274934	0.0480199	1.9682	1	2	0.5	61	1
ENSG00000025772.7	-0.112133	0.0454291	-0.0438038	0.0215415	0.0683291	-0.609358	4	7	0.571429	61	1
ENSG00000026103.21	0.132897	0.0386881	0.203105	0.0869184	0.0702083	0.528292	9	12	0.75	50	0.819672
ENSG00000026297.15	0.0970193	0.0844687	-0.381374	0.134221	0.478393	-4.9309	25	30	0.833333	5	0.0819672
ENSG00000026559.13	0.0793251	0.114282	0.0257407	0.0503916	0.0535844	-0.675504	15	44	0.340909	61	1
ENSG00000026652.13	0.274757	0.0449207	0.45011	0.0283062	0.175354	0.638214	26	35	0.742857	3	0.0491803
ENSG00000026950.16	0.11638	0.0503686	0.456937	0.0350969	0.340556	2.92624	18	20	0.9	1	0.0163934
ENSG00000027001.9	-0.0289627	0.0136458	-0.022362	0.0125929	0.00660065	-0.227902	2	5	0.4	57	0.934426
ENSG00000027075.14	-0.135222	0.0434939	-0.0330127	0.0359495	0.102209	-0.755863	23	30	0.766667	61	1
ENSG00000027847.13	-0.113101	0.0268536	-0.0524071	0.0338879	0.0606936	-0.536633	9	18	0.5	41	0.672131
ENSG00000028203.17	0.30629	0.181735	0.0991088	0.0472373	0.207181	-0.676422	38	56	0.678571	48	0.786885
ENSG00000028310.17	-0.0245074	0.019241	0.110859	0.0145262	0.135366	-5.52347	3	8	0.375	3	0.0491803
ENSG00000029364.11	0.00885475	0.006113	0.0254277	0.00852992	0.016573	1.87165	5	5	1	28	0.459016
ENSG00000029639.10	-0.00450625	0.0187594	-0.0332087	0.0277721	0.0287024	6.36948	7	10	0.7	58	0.95082
ENSG00000029725.16	0.251213	0.0429564	0.0246553	0.0253333	0.226557	-0.901855	7	15	0.466667	0	0
ENSG00000030110.12	-0.419285	0.0770461	0.239292	0.11134	0.658577	-1.57072	24	26	0.923077	0	0
ENSG00000030582.17	0.0624086	0.011572	0.00468446	0.0033869	0.0577241	-0.924939	4	10	0.4	16	0.262295
ENSG00000031691.6	0.00523082	0.0485786	-0.0453618	0.135095	0.0505926	-9.67203	40	45	0.888889	40	0.655738
ENSG00000032389.12	-0.0102831	0.0271053	0.119856	0.0277441	0.130139	-12.6556	30	41	0.731707	4	0.0655738
ENSG00000032444.15	0.0065779	0.0440205	0.0631351	0.0186605	0.0565572	8.59807	7	25	0.28	61	1
ENSG00000032742.17	-0.0304821	0.0138305	0.203208	0.03553	0.23369	-7.66646	23	33	0.69697	0	0
ENSG00000033050.7	-0.0865808	0.0127259	0.025222	0.0129969	0.111803	-1.29131	4	7	0.571429	0	0
ENSG00000033100.16	0.0518459	0.0525859	0.183762	0.049535	0.131916	2.54439	52	81	0.641975	41	0.672131
ENSG00000033170.16	0.288591	0.0637581	0.0934902	0.0789441	0.195101	-0.676046	31	46	0.673913	18	0.295082
ENSG00000033178.12	-0.0386709	0.0260133	-0.155256	0.0215887	0.116585	3.0148	24	42	0.571429	6	0.0983607
ENSG00000033800.13	0.123419	0.0720178	-0.0146315	0.0877549	0.13805	-1.11855	53	74	0.716216	55	0.901639
ENSG00000034239.10	-0.0564462	0.0406978	-0.0666689	0.0443577	0.0102227	0.181105	4	4	1	56	0.918033
ENSG00000034533.11	0.10585	0.0114878	0.00546933	0.0156261	0.100381	-0.94833	11	19	0.578947	0	0
ENSG00000035115.21	-0.00962268	0.0285509	-0.0816049	0.0593404	0.0719822	7.48047	9	9	1	32	0.52459
ENSG00000035681.7	0.232805	0.0480317	0.109376	0.0307944	0.12343	-0.530184	22	30	0.733333	61	1
ENSG00000035720.7	-0.173523	0.061482	-0.251968	0.0793278	0.0784443	0.452068	10	15	0.666667	58	0.95082
ENSG00000036054.12	-0.030276	0.0279774	-0.0351359	0.0454955	0.00485991	0.16052	16	17	0.941176	53	0.868852
ENSG00000036257.12	0.0486705	0.00868333	0.0209067	0.0176853	0.0277638	-0.570443	8	8	1	32	0.52459
ENSG00000036448.9	0.533623	0.207467	1.10104	0.351895	0.567421	1.06334	30	35	0.857143	40	0.655738
ENSG00000036549.12	0.0339761	0.0256301	0.04805	0.0309321	0.014074	0.414231	15	18	0.833333	59	0.967213
ENSG00000036672.15	-0.179751	0.0903764	0.0919704	0.0728699	0.271722	-1.51165	36	53	0.679245	14	0.229508
ENSG00000037042.8	0.0683865	0.0222514	0.0439786	0.0359854	0.0244078	-0.356911	9	12	0.75	49	0.803279
ENSG00000037474.14	-0.582598	0.129549	0.000621861	0.273842	0.58322	-1.00107	68	96	0.708333	12	0.196721
ENSG00000037757.13	-0.404558	0.235992	-0.206534	0.340594	0.198024	-0.489482	23	42	0.547619	52	0.852459
ENSG00000037965.5	-0.314143	0.0929071	-0.345731	0.097689	0.0315879	0.100553	13	18	0.722222	61	1
ENSG00000038002.8	0.0812854	0.149474	-0.0274656	0.106868	0.108751	-1.33789	7	11	0.636364	61	1
ENSG00000038219.12	0.167418	0.132757	0.27247	0.13661	0.105053	0.627489	3	7	0.428571	58	0.95082
ENSG00000038274.16	0.128203	0.0276943	-0.0696231	0.0466307	0.197826	-1.54307	39	46	0.847826	1	0.0163934
ENSG00000038532.14	-0.0650949	0.0361416	-0.131289	0.0351735	0.0661942	1.01689	14	18	0.777778	61	1
ENSG00000038945.14	0.0481206	0.0315837	-0.0643577	0.0535069	0.112478	-2.33743	25	32	0.78125	27	0.442623
ENSG00000039139.9	-0.309225	0.0389367	-0.057057	0.0822437	0.252168	-0.815484	13	15	0.866667	8	0.131148
ENSG00000039537.13	0.0648268	0.0358676	0.0914703	0.036968	0.0266435	0.410995	21	25	0.84	61	1
ENSG00000039560.13	-0.0400328	0.0306241	0.0791152	0.0239212	0.119148	-2.97626	8	13	0.615385	3	0.0491803
ENSG00000039650.11	-0.0131389	0.0846948	-0.639924	0.0897115	0.626785	47.7047	24	59	0.40678	3	0.0491803
ENSG00000040199.18	-0.541421	0.0235915	-0.0550435	0.0274253	0.486377	-0.898335	7	21	0.333333	0	0
ENSG00000040275.16	-0.177285	0.0471255	-0.30355	0.05795	0.126265	0.712216	32	35	0.914286	1	0.0163934
ENSG00000040341.17	-0.0390564	0.0696709	-0.0585098	0.064176	0.0194535	0.498087	50	63	0.793651	61	1
ENSG00000040487.12	0.0130666	0.0404418	-0.0256341	0.0985635	0.0387006	-2.96181	34	39	0.871795	39	0.639344
ENSG00000040531.14	-0.0895743	0.100804	-0.212353	0.0610923	0.122778	1.37068	43	88	0.488636	61	1
ENSG00000040731.10	-0.133919	0.143544	-0.653749	0.172487	0.51983	3.88168	44	58	0.758621	17	0.278689
ENSG00000040933.15	-0.0167063	0.0292785	-0.193559	0.0380405	0.176852	10.586	11	12	0.916667	3	0.0491803
ENSG00000041802.10	0.198534	0.217271	0	0	0.198534	-1	0	2	0	61	1
ENSG00000041988.15	-0.196776	0.0410223	-0.0320877	0.113518	0.164688	-0.836933	23	24	0.958333	19	0.311475
ENSG00000042088.13	0.0260033	0.0600026	-0.0377873	0.0838678	0.0637906	-2.45318	19	21	0.904762	58	0.95082
ENSG00000042317.16	0.0170299	0.0308034	0.14627	0.0366691	0.12924	7.58899	10	13	0.769231	17	0.278689
ENSG00000042445.13	0.120555	0.018747	0.0153598	0.0221987	0.105195	-0.872591	12	16	0.75	11	0.180328
ENSG00000042493.15	-0.0759259	0.0514477	0.041045	0.0505331	0.116971	-1.54059	23	44	0.522727	44	0.721311
ENSG00000042753.11	0.015035	0.0369023	-0.0856767	0.0348492	0.100712	-6.6985	14	40	0.35	44	0.721311
ENSG00000042832.11	-0.0326615	0.023951	-0.0508294	0.0484211	0.018168	0.556251	5	5	1	32	0.52459
ENSG00000042980.12	0.0547874	0.10058	-0.0255718	0.108689	0.0803592	-1.46675	45	54	0.833333	60	0.983607
ENSG00000043514.15	0.0566268	0.0554695	-0.562551	0.072266	0.619178	-10.9344	41	61	0.672131	0	0
ENSG00000044090.8	-0.170914	0.0909253	-0.576137	0.178903	0.405223	2.37092	8	13	0.615385	20	0.327869
ENSG00000044459.14	-0.156967	0.0265063	-0.0720601	0.057862	0.0849072	-0.540923	14	19	0.736842	34	0.557377
ENSG00000047056.14	-0.226559	0.0543164	-0.00765841	0.0664421	0.218901	-0.966197	28	40	0.7	35	0.57377
ENSG00000047188.15	-0.085681	0.0526627	0.435772	0.118671	0.521453	-6.08598	47	62	0.758065	0	0
ENSG00000047346.12	0.0614929	0.0435713	0.161884	0.0502174	0.100391	1.63256	6	6	1	37	0.606557
ENSG00000047578.12	0.0444278	0.00845731	-0.0155757	0.00364034	0.0600035	-1.35059	3	5	0.6	0	0
ENSG00000047579.19	-0.000124318	0.0393265	0.00916807	0.0467662	0.00929238	-74.747	20	29	0.689655	60	0.983607
ENSG00000047617.14	0.000358144	0.04662	0.189845	0.0603891	0.189487	529.081	31	45	0.688889	15	0.245902
ENSG00000047621.11	-0.0647245	0.0363758	0.0231844	0.0271798	0.087909	-1.3582	26	42	0.619048	39	0.639344
ENSG00000047932.13	0.0452144	0.0176425	0.0404967	0.0293131	0.00471767	-0.10434	4	5	0.8	60	0.983607
ENSG00000048140.17	-0.00229634	0.00791114	-0.0834632	0.00761806	0.0811669	35.3462	1	2	0.5	2	0.0327869
ENSG00000048162.20	0.0204853	0.0150731	0.00422133	0	0.0162639	-0.793933	1	2	0.5	61	1
ENSG00000048392.11	0.0846806	0.0591571	-0.187894	0.0623801	0.272575	-3.21886	22	40	0.55	5	0.0819672
ENSG00000048405.9	0.0216131	0.00712966	-0.0348827	0.0147601	0.0564958	-2.61396	35	35	1	0	0
ENSG00000048471.13	-0.0108853	0.0475889	0.320095	0.0572782	0.330981	-30.4063	28	32	0.875	1	0.0163934
ENSG00000048540.14	0.0413446	0.0287053	0.0723944	0.0531968	0.0310498	0.750999	30	32	0.9375	46	0.754098
ENSG00000048544.5	0.636157	0.0433459	0.0312535	0.14983	0.604903	-0.950871	37	48	0.770833	0	0
ENSG00000048740.18	0.0827935	0.0164731	0.0356934	0.0206787	0.0471001	-0.568887	7	15	0.466667	30	0.491803
ENSG00000049167.13	-0.157774	0.0217848	-0.045134	0.0423023	0.112641	-0.713934	12	13	0.923077	11	0.180328
ENSG00000049239.12	-0.0919021	0.0986871	0.269579	0.140494	0.361481	-3.93333	32	41	0.780488	8	0.131148
ENSG00000049245.12	-0.0174469	0.0261675	0.179534	0.024961	0.19698	-11.2903	23	25	0.92	0	0
ENSG00000049247.13	1.21357	0.394289	1.30806	0.613412	0.0944974	0.0778675	55	90	0.611111	54	0.885246
ENSG00000049283.17	-0.75278	0.112563	-0.215757	0.190936	0.537023	-0.713386	28	54	0.518519	14	0.229508
ENSG00000049449.8	-0.129154	0.0580734	-0.150165	0.0791547	0.0210117	0.162687	19	21	0.904762	55	0.901639
ENSG00000049541.10	0.00816168	0.0252873	0.0792642	0.0331439	0.0711025	8.71176	5	12	0.416667	61	1
ENSG00000050130.17	-0.0100176	0.0262584	0.321227	0.0420818	0.331244	-33.0663	36	40	0.9	0	0
ENSG00000050165.17	0.116996	0.0139069	0.00511489	0.0154695	0.111881	-0.956281	8	11	0.727273	0	0
ENSG00000050327.14	0.273034	0.0221113	-0.137815	0.0259607	0.410848	-1.50475	30	44	0.681818	0	0
ENSG00000050393.11	0.0244334	0.0884173	0.11	0.0733556	0.0855669	3.50205	24	34	0.705882	61	1
ENSG00000050426.15	-0.0841566	0.0869728	-0.25744	0.041862	0.173284	2.05907	21	31	0.677419	60	0.983607
ENSG00000050438.16	0.210925	0.0627888	0.258235	0.0728483	0.0473098	0.224296	44	49	0.897959	60	0.983607
ENSG00000050555.17	0.0861008	0.0561399	-0.0743341	0.0389399	0.160435	-1.86334	14	25	0.56	22	0.360656
ENSG00000050748.17	-0.0349737	0.0513834	-0.0628197	0.0710163	0.027846	0.796196	6	7	0.857143	61	1
ENSG00000051009.10	0.000888026	0.0170514	0.854862	0.0025904	0.853974	961.654	9	14	0.642857	0	0
ENSG00000051108.14	0.00105143	0.0467141	0.148708	0.0365998	0.147657	140.434	12	14	0.857143	23	0.377049
ENSG00000051596.9	-0.422518	0.117765	0.0314408	0.0246476	0.453959	-1.07441	11	16	0.6875	0	0
ENSG00000051620.10	-0.0701449	0.0539249	-0.577626	0.0704235	0.507481	7.23476	15	15	1	0	0
ENSG00000052749.13	0.146485	0.0528119	0.202084	0.042982	0.0555993	0.379556	34	42	0.809524	61	1
ENSG00000052795.12	-0.0396852	0.0128074	-0.0542448	0.0221295	0.0145596	0.366878	18	21	0.857143	54	0.885246
ENSG00000053108.16	-0.0231067	0.110288	-0.355239	0.191046	0.332133	14.3739	45	46	0.978261	32	0.52459
ENSG00000053371.12	0.0873413	0.0613403	0.0601724	0.0585009	0.0271689	-0.311066	20	28	0.714286	61	1
ENSG00000053501.12	-0.279707	0.0978209	-0.0345812	0.0192734	0.245126	-0.876367	12	37	0.324324	43	0.704918
ENSG00000053900.10	-0.153533	0.0405973	-0.323665	0.106983	0.170133	1.10812	46	51	0.901961	18	0.295082
ENSG00000054219.10	0.300078	0.147881	0.320101	0.274319	0.0200228	0.0667252	22	24	0.916667	49	0.803279
ENSG00000054277.13	0.544545	0.0942552	0.240612	0.134472	0.303933	-0.558141	44	78	0.564103	24	0.393443
ENSG00000054282.15	0.0589908	0.0332671	0.120972	0.0400578	0.061981	1.05069	15	18	0.833333	57	0.934426
ENSG00000054523.17	0.0438271	0.050449	-0.0231667	0.0582681	0.0669938	-1.52859	10	18	0.555556	54	0.885246
ENSG00000054611.13	0.00146034	0.0924148	0.177179	0.0887716	0.175719	120.327	30	46	0.652174	58	0.95082
ENSG00000054793.13	-0.0666757	0.0699982	-0.0398007	0.101528	0.026875	-0.403071	18	31	0.580645	58	0.95082
ENSG00000054938.15	-0.0215514	0.0239557	0.0256452	0.0331402	0.0471965	-2.18996	5	10	0.5	19	0.311475
ENSG00000054983.16	-0.0948451	0.0403933	-0.00773217	0.0378408	0.0871129	-0.918476	69	81	0.851852	47	0.770492
ENSG00000055163.19	-0.0533853	0.0392765	-0.316753	0.052251	0.263368	4.93334	15	18	0.833333	3	0.0491803
ENSG00000055211.12	-0.222746	0.0742715	-0.0719168	0.103178	0.150829	-0.677135	18	19	0.947368	50	0.819672
ENSG00000055483.19	0.131868	0.0347235	0.105805	0.0536488	0.0260631	-0.197645	7	15	0.466667	50	0.819672
ENSG00000055732.12	0.0113804	0.0848993	-0.16993	0.149875	0.181311	-15.9318	24	32	0.75	49	0.803279
ENSG00000055950.16	0.0934455	0.0250651	-0.0340483	0.0383821	0.127494	-1.36437	33	38	0.868421	5	0.0819672
ENSG00000055955.15	0.40434	0.116302	0.711838	0.16378	0.307499	0.760496	46	52	0.884615	27	0.442623
ENSG00000057468.6	-0.204576	0.0429554	0.45717	0.0596984	0.661746	-3.23472	39	45	0.866667	0	0
ENSG00000057608.16	-0.0382608	0.0485578	-0.0665415	0.0379138	0.0282807	0.739156	13	18	0.722222	61	1
ENSG00000057704.12	-0.192479	0.053549	-0.176323	0.111545	0.0161563	-0.0839377	26	30	0.866667	44	0.721311
ENSG00000057757.9	-0.0610038	0.030193	-0.0762598	0.0463239	0.015256	0.250083	14	21	0.666667	60	0.983607
ENSG00000058063.15	0.012844	0.0248293	0.0645529	0.0424437	0.0517089	4.02591	12	14	0.857143	38	0.622951
ENSG00000058335.15	0.0465698	0.0135582	-0.0336587	0.015929	0.0802285	-1.72276	3	14	0.214286	2	0.0327869
ENSG00000058453.16	0.275257	0.106988	0.0659074	0.159097	0.20935	-0.760561	33	53	0.622642	41	0.672131
ENSG00000058799.14	0.0396054	0.0474964	0.012821	0.0307774	0.0267844	-0.676281	21	37	0.567568	61	1
ENSG00000059122.16	0.923462	0.397927	1.09743	0.471837	0.173969	0.188388	22	70	0.314286	61	1
ENSG00000059573.8	0.0123179	0.00920229	0.0258293	0.0144406	0.0135114	1.09689	31	52	0.596154	58	0.95082
ENSG00000059588.9	0.032277	0.0311457	-0.0625212	0.0306622	0.0947982	-2.93702	26	33	0.787879	39	0.639344
ENSG00000059691.11	0.12596	0.0359352	0.0999287	0.0804599	0.0260311	-0.206662	64	71	0.901408	50	0.819672
ENSG00000059728.10	0.0145405	0.0167587	0.00210108	0.000560302	0.0124394	-0.855502	3	4	0.75	61	1
ENSG00000060138.12	-0.0741747	0.0644305	-0.118989	0.0649368	0.044814	0.604169	18	22	0.818182	60	0.983607
ENSG00000060140.8	-0.0530436	0.0460699	0.146217	0.0767888	0.19926	-3.75653	22	28	0.785714	20	0.327869
ENSG00000060491.16	0.00576771	0.0320814	-0.199295	0.0304939	0.205062	-35.5535	6	16	0.375	8	0.131148
ENSG00000060558.3	0.0160219	0.0273528	0.0892679	0.0240781	0.073246	4.57163	1	1	1	61	1
ENSG00000060566.13	-0.176365	0.085481	0	0	0.176365	-1	0	3	0	61	1
ENSG00000060642.10	-0.00201424	0.00282359	-0.123137	0.0150661	0.121123	60.1332	34	35	0.971429	0	0
ENSG00000060709.14	0.0632842	0.0673151	0.403779	0.127448	0.340494	5.3804	19	21	0.904762	14	0.229508
ENSG00000060749.14	0.11253	0.0629405	0.157554	0.0545519	0.0450233	0.400099	25	48	0.520833	61	1
ENSG00000061938.16	-0.100333	0.0313566	0.0574607	0.0116482	0.157793	-1.5727	9	15	0.6	1	0.0163934
ENSG00000062370.16	-0.141003	0.0324053	-0.0125746	0.0184597	0.128429	-0.910821	2	4	0.5	25	0.409836
ENSG00000062524.15	-0.833089	0.245794	-0.0628306	0.326332	0.770258	-0.924581	7	9	0.777778	37	0.606557
ENSG00000063046.17	-0.249718	0.0556351	-0.242397	0.0885026	0.00732041	-0.0293147	28	32	0.875	60	0.983607
ENSG00000063127.15	0.0368779	0.0281413	-0.00293712	0.0377677	0.039815	-1.07964	8	19	0.421053	43	0.704918
ENSG00000063241.7	-0.0488496	0.0564421	-0.0268518	0.0266953	0.0219979	-0.450318	17	33	0.515152	61	1
ENSG00000063245.14	0.0103149	0.0319964	0.0428288	0.0184986	0.0325139	3.15213	6	31	0.193548	61	1
ENSG00000063761.15	-0.0282544	0.0320273	0.149234	0.0465784	0.177488	-6.28177	31	46	0.673913	2	0.0327869
ENSG00000063854.12	-0.106286	0.0638958	-0.0127114	0.0837252	0.0935743	-0.880403	13	14	0.928571	61	1
ENSG00000063978.15	0.151792	0.0356822	0.112481	0.0199682	0.0393111	-0.25898	13	20	0.65	60	0.983607
ENSG00000064012.21	0.577897	0.146364	0.00333322	0.0713342	0.574564	-0.994232	49	82	0.597561	20	0.327869
ENSG00000064115.10	0.131538	0.0755108	0.312283	0.0822469	0.180746	1.3741	80	125	0.64	30	0.491803
ENSG00000064195.7	0.0158808	0.15634	0.866472	0.137221	0.850591	53.5609	16	30	0.533333	9	0.147541
ENSG00000064201.15	0.0114465	0.0801347	0.0437327	0.0313012	0.0322862	2.82062	4	17	0.235294	61	1
ENSG00000064225.12	-0.0203744	0.0268373	0.0132906	0.0154311	0.033665	-1.65232	2	3	0.666667	56	0.918033
ENSG00000064270.12	0.301748	0.096676	0.0948103	0.113645	0.206937	-0.685796	33	54	0.611111	46	0.754098
ENSG00000064300.8	0.0761411	0.159055	0.211663	0.150028	0.135522	1.77987	32	56	0.571429	61	1
ENSG00000064313.11	-0.0249876	0.0199479	-0.0951773	0.0268587	0.0701897	2.80898	26	36	0.722222	23	0.377049
ENSG00000064545.14	-0.122412	0.0549455	-0.527357	0.0528525	0.404945	3.30803	7	11	0.636364	2	0.0327869
ENSG00000064547.13	0.270775	0.0821501	0.103036	0.124178	0.167738	-0.619476	3	4	0.75	28	0.459016
ENSG00000064607.16	0.0114162	0.0396479	-0.366625	0.0510978	0.378041	-33.1144	30	47	0.638298	0	0
ENSG00000064652.10	-0.00976505	0.0120489	-0.00892125	0.00318292	0.000843804	-0.0864106	6	12	0.5	61	1
ENSG00000064655.18	-0.0301873	0.0787916	-0.588508	0.0934816	0.558321	18.4952	48	57	0.842105	0	0
ENSG00000064687.12	-0.0859037	0.0801715	0.0792782	0.028653	0.165182	-1.92287	9	38	0.236842	58	0.95082
ENSG00000064703.11	-0.196351	0.0499614	-0.0772112	0.0538629	0.11914	-0.60677	31	50	0.62	50	0.819672
ENSG00000064726.9	0.0198941	0.0402665	-0.174696	0.0397601	0.19459	-9.78129	18	29	0.62069	4	0.0655738
ENSG00000064763.10	0.0947346	0.0399369	0.142707	0.0845457	0.0479719	0.506382	24	26	0.923077	51	0.836066
ENSG00000064787.13	0.097078	0.118631	0.0763953	0.155661	0.0206827	-0.213053	16	24	0.666667	57	0.934426
ENSG00000064886.13	-0.134325	0.0723775	-0.0432327	0.0758875	0.0910926	-0.678149	25	34	0.735294	54	0.885246
ENSG00000064933.17	0.00838822	0.02834	-0.0167038	0.0509693	0.025092	-2.99134	24	31	0.774194	49	0.803279
ENSG00000065000.15	-0.0505291	0.0197394	-0.128683	0.0322433	0.0781536	1.54671	6	10	0.6	8	0.131148
ENSG00000065054.13	-0.094047	0.0387373	-0.092688	0.0379944	0.00135899	-0.0144501	4	19	0.210526	61	1
ENSG00000065060.16	0.367452	0.0671285	0.248194	0.0996009	0.119259	-0.324555	29	31	0.935484	48	0.786885
ENSG00000065154.11	0.168721	0.00970435	0.0095252	0.00575197	0.159196	-0.943545	2	6	0.333333	0	0
ENSG00000065268.10	-0.157598	0.169978	-0.00696571	0.00911367	0.150632	-0.955801	6	41	0.146341	61	1
ENSG00000065320.8	-0.0311577	0.0268974	-0.0536009	0.023277	0.0224433	0.720313	10	19	0.526316	61	1
ENSG00000065357.19	-0.0133719	0.0154091	0.00257416	0.00300499	0.015946	-1.19251	1	6	0.166667	61	1
ENSG00000065413.18	-0.0941845	0.0326175	-0.0120791	0.0192587	0.0821054	-0.871751	7	10	0.7	61	1
ENSG00000065457.10	0.763951	0.0969882	0.206631	0.16061	0.557321	-0.729524	15	24	0.625	14	0.229508
ENSG00000065485.19	-0.0753732	0.0738095	0.139503	0.035329	0.214876	-2.85083	7	10	0.7	8	0.131148
ENSG00000065559.14	-0.129006	0.0362617	-0.0249992	0.0404152	0.104007	-0.806217	20	20	1	32	0.52459
ENSG00000065600.12	0.0316155	0.089793	0.120467	0.0809901	0.0888518	2.81038	27	37	0.72973	60	0.983607
ENSG00000065665.20	-0.111898	0.0423381	-0.184582	0.0352617	0.0726841	0.649556	9	11	0.818182	49	0.803279
ENSG00000065717.14	-0.0403304	0.035309	0.0124368	0.0079606	0.0527671	-1.30837	3	11	0.272727	56	0.918033
ENSG00000065802.11	0.0629442	0.0642727	0.100133	0.0783922	0.0371883	0.590813	12	15	0.8	58	0.95082
ENSG00000066027.11	0.0665697	0.0255994	0.113709	0.0431128	0.0471396	0.708125	11	18	0.611111	52	0.852459
ENSG00000066056.13	0.173611	0.0212828	0.014327	0.0443132	0.159284	-0.917476	8	8	1	13	0.213115
ENSG00000066117.14	-0.0462717	0.029744	0.260495	0.0297001	0.306766	-6.62968	11	17	0.647059	0	0
ENSG00000066136.20	0.00778487	0.0307938	0.0251091	0.0482302	0.0173242	2.22537	25	25	1	57	0.934426
ENSG00000066185.12	-0.0607264	0.0285806	-0.168992	0.0954717	0.108266	1.78285	37	47	0.787234	18	0.295082
ENSG00000066230.10	0.508352	0.337841	0.0773121	0.0547276	0.43104	-0.847916	15	31	0.483871	61	1
ENSG00000066248.14	0.0413597	0.0166124	0.0545279	0.0137459	0.0131683	0.318385	9	9	1	61	1
ENSG00000066379.14	0.0639097	0.0942981	0.0351712	0.103986	0.0287385	-0.449673	25	49	0.510204	61	1
ENSG00000066382.16	0.051041	0.0395889	0.0495082	0.0357803	0.00153276	-0.0300299	16	19	0.842105	61	1
ENSG00000066405.12	0.0200278	0.0483716	0.22515	0.101573	0.205122	10.2419	16	21	0.761905	23	0.377049
ENSG00000066739.11	0.0501496	0.0197636	0.0474507	0.032953	0.00269888	-0.0538167	9	13	0.692308	57	0.934426
ENSG00000066855.15	0.0226553	0.0266212	0.0677472	0.017559	0.0450919	1.99035	13	22	0.590909	60	0.983607
ENSG00000066926.10	-0.059782	0.0858389	-0.141961	0.0836175	0.0821792	1.37465	3	3	1	57	0.934426
ENSG00000066933.15	-0.0423734	0.0264072	-0.0151416	0.0267283	0.0272319	-0.642664	5	5	1	45	0.737705
ENSG00000067057.16	0.0357157	0.0237655	-0.180035	0.0190704	0.215751	-6.04079	8	17	0.470588	0	0
ENSG00000067208.14	-0.110601	0.0205395	0.15953	0.0197094	0.270131	-2.44239	30	37	0.810811	0	0
ENSG00000067221.13	-0.239849	0.0717162	-0.151067	0.0937821	0.0887821	-0.370158	10	13	0.769231	48	0.786885
ENSG00000067334.13	0.0824398	0.0183453	0.0873749	0.0336045	0.00493513	0.0598634	27	31	0.870968	52	0.852459
ENSG00000067365.14	0.124146	0.0159018	0.00538282	0.0108272	0.118763	-0.956641	1	3	0.333333	0	0
ENSG00000067533.5	0.042421	0.0647792	-0.0405972	0.0841436	0.0830182	-1.95701	61	81	0.753086	47	0.770492
ENSG00000067715.13	-0.0542436	0.0354029	-0.00658945	0.0333522	0.0476541	-0.878521	10	13	0.769231	60	0.983607
ENSG00000067836.12	0.0216998	0.0965579	0.330834	0.11735	0.309135	14.246	16	22	0.727273	20	0.327869
ENSG00000068078.17	-0.113323	0.0682541	-0.136807	0.0362537	0.0234845	0.207236	9	15	0.6	61	1
ENSG00000068097.14	0.204615	0.0658754	0.381722	0.0916875	0.177107	0.865561	31	41	0.756098	53	0.868852
ENSG00000068383.18	-0.132723	0.0207493	0.0435781	0.00694511	0.176301	-1.32834	3	21	0.142857	0	0
ENSG00000068615.17	-0.0836063	0.0942199	-0.274261	0.124421	0.190655	2.28039	30	32	0.9375	44	0.721311
ENSG00000068654.15	0.245707	0.035906	0.137039	0.12351	0.108668	-0.442266	16	16	1	30	0.491803
ENSG00000068745.14	0.441872	0.091625	-0.0640526	0.0796576	0.505925	-1.14496	12	24	0.5	2	0.0327869
ENSG00000068781.21	0.315635	0.391143	0.240048	0.353277	0.0755876	-0.239478	44	73	0.60274	61	1
ENSG00000068784.12	0.012309	0.0170348	0.0409157	0.003793	0.0286067	2.32405	4	5	0.8	61	1
ENSG00000068878.14	-0.185699	0.0271149	-0.0899833	0.0526307	0.0957161	-0.515436	18	27	0.666667	27	0.442623
ENSG00000068971.13	0.0134833	0.0276146	0.14274	0.0304834	0.129256	9.58641	13	16	0.8125	4	0.0655738
ENSG00000068976.13	0.0429392	0.048774	-0.0285089	0.0368575	0.071448	-1.66394	20	39	0.512821	57	0.934426
ENSG00000069188.16	0.184465	0.095143	0.281209	0.132481	0.0967443	0.52446	19	31	0.612903	56	0.918033
ENSG00000069248.11	-0.0169634	0.0266342	-0.0567752	0.016425	0.0398118	2.34693	7	9	0.777778	61	1
ENSG00000069275.12	-0.0967471	0.0420765	-0.0288582	0.0359352	0.0678888	-0.701715	36	51	0.705882	55	0.901639
ENSG00000069493.14	0.0829291	0.0310737	-0.195258	0.0688239	0.278188	-3.35452	32	38	0.842105	0	0
ENSG00000069696.6	-0.0106442	0.12116	-0.0880677	0.0248313	0.0774235	7.27378	14	38	0.368421	61	1
ENSG00000069849.10	0.0993784	0.0331866	0.0735604	0.0215308	0.0258179	-0.259794	10	12	0.833333	61	1
ENSG00000069869.15	-0.0138615	0.0414252	0.144807	0.0353438	0.158669	-11.4467	35	39	0.897436	11	0.180328
ENSG00000069943.9	0.266161	0.0805421	0.183115	0.139284	0.0830454	-0.312012	22	29	0.758621	58	0.95082
ENSG00000069966.18	-0.0298088	0.0503204	-0.0516583	0.0941604	0.0218495	0.73299	17	22	0.772727	58	0.95082
ENSG00000069974.15	0.00133418	0.0232816	0.33887	0.0260087	0.337536	252.991	28	31	0.903226	0	0
ENSG00000069998.12	0.0804262	0.0206463	0.032938	0.0223582	0.0474883	-0.590457	4	6	0.666667	41	0.672131
ENSG00000070031.3	-0.446422	0.259614	-0.0684591	0.0398916	0.377963	-0.846649	5	22	0.227273	61	1
ENSG00000070061.14	-0.00778187	0.0436603	0.0827169	0.0531153	0.0904988	-11.6294	26	42	0.619048	43	0.704918
ENSG00000070081.15	-0.136773	0.0228512	-0.0775263	0.0435668	0.0592471	-0.433177	16	20	0.8	45	0.737705
ENSG00000070087.13	0.0318777	0.0243668	-0.0148478	0.03689	0.0467255	-1.46578	16	18	0.888889	35	0.57377
ENSG00000070190.12	-0.0602532	0.0399031	-0.250616	0.0325104	0.190363	3.15937	17	21	0.809524	27	0.442623
ENSG00000070214.15	-0.0863603	0.0287484	-0.248253	0.0613134	0.161892	1.87462	27	29	0.931034	17	0.278689
ENSG00000070413.19	0.0346855	0.0291665	0.182405	0.0554672	0.147719	4.25882	6	7	0.857143	19	0.311475
ENSG00000070423.17	0.129348	0.0312689	0.000435027	0.00331185	0.128913	-0.996637	3	43	0.0697674	0	0
ENSG00000070444.14	-0.180016	0.0663409	0.0871372	0.0763743	0.267153	-1.48405	21	36	0.583333	6	0.0983607
ENSG00000070476.14	0.167096	0.0417976	0.0578765	0.0794898	0.10922	-0.653634	14	26	0.538462	44	0.721311
ENSG00000070526.14	0.257337	0.130049	0.376229	0.109114	0.118892	0.462011	35	64	0.546875	61	1
ENSG00000070614.14	0.0359979	0.0246097	0.180818	0.0521317	0.14482	4.02301	7	8	0.875	0	0
ENSG00000070669.16	-0.0189562	0.0242469	-0.00876083	0.0127978	0.0101954	-0.537839	3	6	0.5	61	1
ENSG00000070718.11	-0.316059	0.0480264	-0.368524	0.106058	0.0524643	0.165995	23	41	0.560976	51	0.836066
ENSG00000070731.10	0.144631	0.0350026	-0.0016435	0.0673309	0.146274	-1.01136	16	24	0.666667	17	0.278689
ENSG00000070759.16	-0.103563	0.0748301	0.177672	0.0751127	0.281234	-2.7156	10	18	0.555556	23	0.377049
ENSG00000070770.8	0.0346989	0.0445474	0.321621	0.053479	0.286922	8.26892	31	37	0.837838	1	0.0163934
ENSG00000070808.15	-0.00391481	0.0708156	-0.0548575	0.0303387	0.0509427	13.0128	12	20	0.6	61	1
ENSG00000070882.12	-0.0497401	0.0224247	0.0212117	0.0403688	0.0709518	-1.42645	5	6	0.833333	27	0.442623
ENSG00000070950.9	0.228947	0.0803913	0.396132	0.0959412	0.167185	0.730235	58	89	0.651685	55	0.901639
ENSG00000071242.11	0.0836109	0.0139931	0.0537131	0.0106841	0.0298978	-0.357583	5	10	0.5	0	0
ENSG00000071243.15	0.10853	0.0119385	-0.0842227	0.025507	0.192753	-1.77603	10	12	0.833333	0	0
ENSG00000071246.10	0.0827078	0.0510335	0.0730429	0.0913457	0.00966484	-0.116855	32	51	0.627451	53	0.868852
ENSG00000071537.13	-0.0226425	0.0142441	-0.0339272	0.0177723	0.0112847	0.498387	2	3	0.666667	34	0.557377
ENSG00000071575.11	-0.137956	0.0365982	0.0127127	0.0613902	0.150669	-1.09215	9	11	0.818182	18	0.295082
ENSG00000071894.16	-0.408195	0.212377	0.0918682	0.0195921	0.500064	-1.22506	14	33	0.424242	61	1
ENSG00000071967.11	-0.00965971	0.0389656	-0.0534206	0.0431101	0.0437609	4.53025	41	54	0.759259	61	1
ENSG00000071991.8	-0.0650645	0.0268459	-0.15253	0.0520074	0.0874658	1.34429	14	17	0.823529	44	0.721311
ENSG00000072041.16	0.0431576	0.0263407	0.065331	0.0264581	0.0221734	0.513777	5	12	0.416667	61	1
ENSG00000072110.13	0.00695875	0.013336	0.0117575	0.0115892	0.00479876	0.689601	9	12	0.75	61	1
ENSG00000072134.15	0.115237	0.0748506	-0.104826	0.114012	0.220063	-1.90966	19	27	0.703704	30	0.491803
ENSG00000072163.19	0.00894621	0.0445672	-0.080486	0.0380841	0.0894322	-9.99665	12	28	0.428571	58	0.95082
ENSG00000072201.13	0.108326	0.0513829	0.0703116	0.0790722	0.0380143	-0.350925	18	21	0.857143	57	0.934426
ENSG00000072210.18	-0.380618	0.10343	-0.059712	0.15731	0.320906	-0.843119	48	59	0.813559	17	0.278689
ENSG00000072274.12	0.147463	0.0587274	0.254838	0.0601927	0.107375	0.728146	17	33	0.515152	44	0.721311
ENSG00000072422.16	0.0296508	0.0377162	0.549556	0.0590218	0.519905	17.5343	11	22	0.5	0	0
ENSG00000072518.20	0.00119788	0.00381776	0	0	0.00119788	-1	0	6	0	61	1
ENSG00000072609.17	-0.00407395	0.0153241	-0.0123549	0.0064186	0.00828096	2.03266	1	5	0.2	61	1
ENSG00000072736.18	0.17686	0.0336903	0.0371408	0.0331545	0.139719	-0.789999	20	41	0.487805	13	0.213115
ENSG00000072756.16	0.120459	0.0832592	-0.000903352	0.0885839	0.121362	-1.0075	27	43	0.627907	61	1
ENSG00000072778.19	0.0901361	0.193029	-0.0242963	0.0581801	0.114432	-1.26955	42	92	0.456522	61	1
ENSG00000072786.12	-0.0553095	0.0670936	-0.395874	0.0944709	0.340565	6.15744	42	64	0.65625	4	0.0655738
ENSG00000072818.11	-0.0538095	0.0134458	0.000381673	0.000402564	0.0541912	-1.00709	1	5	0.2	0	0
ENSG00000072832.14	-0.594334	0.0965805	-0.262621	0.240518	0.331713	-0.558126	30	38	0.789474	23	0.377049
ENSG00000072840.12	-0.0926458	0.0704202	0.0581765	0.0946596	0.150822	-1.62795	52	75	0.693333	50	0.819672
ENSG00000072858.10	0.120674	0.0705587	-0.00403452	0.0658753	0.124708	-1.03343	27	39	0.692308	46	0.754098
ENSG00000072958.8	0.027068	0.0366446	0.00729734	0.0576953	0.0197707	-0.730408	16	22	0.727273	58	0.95082
ENSG00000073008.14	0.245954	0.0399843	0.154474	0.0849071	0.0914803	-0.371941	27	39	0.692308	34	0.557377
ENSG00000073050.11	0.00256811	0.00886142	0.0148246	0.0123511	0.0122565	4.77258	4	4	1	44	0.721311
ENSG00000073111.13	0.0411034	0.0142392	0.107177	0.0159021	0.0660739	1.60751	10	12	0.833333	8	0.131148
ENSG00000073169.13	-0.027665	0.024164	0.0487006	0.0260407	0.0763656	-2.76037	11	18	0.611111	10	0.163934
ENSG00000073282.12	0.0439382	0.0297768	0.0707989	0.0229377	0.0268607	0.611329	7	7	1	61	1
ENSG00000073331.17	-0.0366648	0.0241164	-0.0395331	0.0174487	0.00286829	0.0782301	12	19	0.631579	61	1
ENSG00000073350.13	0.0693488	0.0574596	0.113358	0.0332135	0.0440089	0.634602	33	69	0.478261	61	1
ENSG00000073536.17	0.313459	0.0163199	0.0559219	0.0142252	0.257537	-0.821598	15	20	0.75	0	0
ENSG00000073578.16	0.0063799	0.0428534	0.119515	0.034124	0.113136	17.7331	20	27	0.740741	28	0.459016
ENSG00000073584.18	-0.0971416	0.0726059	-0.0256527	0.114661	0.0714889	-0.735924	27	48	0.5625	59	0.967213
ENSG00000073605.18	0.0897215	0.0501782	-0.097114	0.0853372	0.186836	-2.08239	16	41	0.390244	29	0.47541
ENSG00000073670.13	0.0424745	0.0501711	-0.413417	0.070959	0.455891	-10.7333	10	18	0.555556	0	0
ENSG00000073754.5	-0.0577297	0.0464462	0.0502184	0.0591889	0.107948	-1.86989	41	42	0.97619	39	0.639344
ENSG00000073803.13	-0.0269269	0.0433085	0.0084737	0.0488838	0.0354006	-1.31469	6	10	0.6	59	0.967213
ENSG00000073849.14	0.0475885	0.0349995	0.0859545	0.0305303	0.0383661	0.806205	9	14	0.642857	61	1
ENSG00000074201.8	0.0260118	0.0244092	0.255009	0.0583904	0.228998	8.8036	76	82	0.926829	0	0
ENSG00000074370.17	0.164315	0.0700694	0.235339	0.0290792	0.0710239	0.432243	12	29	0.413793	61	1
ENSG00000074416.13	0.131362	0.0277055	0.0677129	0.0338669	0.0636492	-0.484532	6	9	0.666667	42	0.688525
ENSG00000074527.11	0.0645485	0.0225618	0.0189845	0.0286965	0.045564	-0.705888	13	17	0.764706	59	0.967213
ENSG00000074621.13	0.0927038	0.06521	-0.000749895	0.0229312	0.0934537	-1.00809	25	45	0.555556	61	1
ENSG00000074695.5	0.00483696	0.0318089	-0.0839728	0.0386632	0.0888098	-18.3607	30	31	0.967742	33	0.540984
ENSG00000074706.13	0.0188994	0.124002	-0.00666601	0.12701	0.0255654	-1.35271	54	96	0.5625	60	0.983607
ENSG00000074800.13	-0.14137	0.0218354	-0.0385893	0.019236	0.102781	-0.727033	13	26	0.5	1	0.0163934
ENSG00000074935.13	-0.0562652	0.0506354	0.0171758	0.0545984	0.073441	-1.30527	23	31	0.741935	58	0.95082
ENSG00000075131.9	-0.210194	0.0619543	-0.00739698	0.0728027	0.202797	-0.964809	49	82	0.597561	23	0.377049
ENSG00000075142.13	0.0594679	0.0825441	0.00399777	0.0603458	0.0554701	-0.932774	48	94	0.510638	61	1
ENSG00000075151.20	-0.0101923	0.015912	-0.174589	0.0330895	0.164396	16.1295	13	14	0.928571	4	0.0655738
ENSG00000075223.13	-0.0867077	0.0269333	-0.101999	0.0262784	0.0152913	0.176354	13	31	0.419355	61	1
ENSG00000075234.16	0.015542	0.0573881	0.536974	0.051281	0.521432	33.5499	11	32	0.34375	0	0
ENSG00000075239.13	-0.0497169	0.0254955	-0.127559	0.0290403	0.0778425	1.56572	3	4	0.75	33	0.540984
ENSG00000075240.16	0.0551257	0.0356224	-0.0256116	0.0435439	0.0807372	-1.4646	17	29	0.586207	43	0.704918
ENSG00000075275.16	0.0291456	0.0140535	-0.00927574	0.00760874	0.0384213	-1.31826	17	26	0.653846	60	0.983607
ENSG00000075399.13	-0.385399	0.112643	0.0230897	0.0299136	0.408488	-1.05991	6	26	0.230769	1	0.0163934
ENSG00000075413.17	0.00165122	0.0177037	0.0962299	0.0260155	0.0945786	57.2781	12	13	0.923077	10	0.163934
ENSG00000075420.12	-0.0809215	0.0286434	-0.0777055	0.0296231	0.00321597	-0.0397418	15	25	0.6	61	1
ENSG00000075461.5	-0.155417	0.14723	-0.288447	0.119119	0.13303	0.855956	41	75	0.546667	61	1
ENSG00000075643.5	-0.228873	0.19443	-0.843853	0.242427	0.61498	2.68699	55	69	0.797101	45	0.737705
ENSG00000075651.15	-0.64544	0.125301	-0.46263	0.271428	0.18281	-0.283234	26	30	0.866667	29	0.47541
ENSG00000075702.16	-0.0323121	0.0316658	-0.0324746	0.0347084	0.000162562	0.00503098	10	14	0.714286	61	1
ENSG00000075790.10	0.0457076	0.0318537	0.121918	0.0359969	0.0762105	1.66735	22	32	0.6875	50	0.819672
ENSG00000075826.16	-0.0971632	0.0352026	-0.662733	0.105964	0.56557	5.82083	56	56	1	1	0.0163934
ENSG00000075945.12	-0.043913	0.0159108	-0.0393839	0.0237649	0.0045291	-0.103138	6	7	0.857143	44	0.721311
ENSG00000075975.15	-0.0151219	0.0647467	0.05483	0.0712542	0.0699519	-4.62587	47	55	0.854545	60	0.983607
ENSG00000076003.4	-0.251265	0.118389	-0.585822	0.159064	0.334557	1.33149	65	73	0.890411	33	0.540984
ENSG00000076053.10	0.0691669	0.0355202	0.0761803	0.032786	0.00701337	0.101398	8	13	0.615385	61	1
ENSG00000076242.14	0.0827785	0.0493226	0.143092	0.0543782	0.0603131	0.728609	17	26	0.653846	58	0.95082
ENSG00000076258.9	0.0848703	0.0380635	0.14309	0.0543658	0.0582201	0.685989	9	13	0.692308	51	0.836066
ENSG00000076344.15	-0.14951	0.169427	0.0254236	0.0235662	0.174933	-1.17005	6	40	0.15	61	1
ENSG00000076554.15	-0.108035	0.0318593	-0.0375602	0.0566354	0.0704746	-0.652332	15	21	0.714286	38	0.622951
ENSG00000076555.15	-0.157035	0.027877	-0.029876	0.0384192	0.127159	-0.809749	9	10	0.9	13	0.213115
ENSG00000076641.4	-0.131336	0	0	0	0.131336	-1	0	6	0	0	0
ENSG00000076924.11	-0.0493698	0.0308926	-0.148008	0.0293534	0.0986384	1.99795	14	18	0.777778	29	0.47541
ENSG00000077238.13	-0.0443043	0.0210738	-0.0564143	0.0350058	0.01211	0.273338	7	9	0.777778	55	0.901639
ENSG00000077348.8	-0.0367894	0.0292526	-0.0418474	0.026136	0.00505802	0.137486	3	6	0.5	55	0.901639
ENSG00000077380.15	0.0813756	0.0334337	0.0922994	0.0307269	0.0109237	0.134238	22	26	0.846154	61	1
ENSG00000077420.15	-0.0735014	0.0269923	-0.0858734	0.0208386	0.012372	0.168323	12	16	0.75	61	1
ENSG00000077463.14	-0.125195	0.0275856	-0.00972846	0.009695	0.115466	-0.922293	1	6	0.166667	0	0
ENSG00000077522.12	0.0670303	0.0341587	0.0762189	0.0407192	0.00918854	0.13708	15	22	0.681818	58	0.95082
ENSG00000077549.17	-0.00028921	0.0353113	0.0386202	0.0469886	0.0389094	-134.537	40	43	0.930233	56	0.918033
ENSG00000077585.13	-0.200032	0.0998983	0.165488	0.0305238	0.36552	-1.82731	26	42	0.619048	0	0
ENSG00000077616.10	-0.0147567	0.121555	0.243968	0.17555	0.258725	-17.5327	54	85	0.635294	44	0.721311
ENSG00000077782.19	-0.0169648	0.0742961	0.138628	0.0835167	0.155593	-9.1715	24	42	0.571429	44	0.721311
ENSG00000077935.16	-0.208555	0.0751795	-0.0657114	0.092224	0.142844	-0.684921	24	34	0.705882	53	0.868852
ENSG00000077984.5	-0.0433105	0.0229032	-0.318464	0.0538281	0.275154	6.35305	10	70	0.142857	0	0
ENSG00000078018.19	-0.0956012	0.0574245	-0.374247	0.0782782	0.278646	2.91467	63	79	0.797468	7	0.114754
ENSG00000078043.15	0.355827	0.0471125	0.165218	0.067673	0.190609	-0.53568	18	28	0.642857	14	0.229508
ENSG00000078070.12	0.136881	0.00642273	0.0354517	0.00644836	0.101429	-0.741004	10	29	0.344828	0	0
ENSG00000078142.12	0.02489	0.0837648	0.219878	0.0923264	0.194988	7.83399	61	88	0.693182	45	0.737705
ENSG00000078177.13	-0.64702	0.0937579	-0.275513	0.0735396	0.371507	-0.574182	68	92	0.73913	6	0.0983607
ENSG00000078295.16	-0.0148078	0.0550152	-0.0743861	0.0613939	0.0595782	4.02343	21	30	0.7	61	1
ENSG00000078579.8	0.170337	0.0836209	0.248764	0.120735	0.078427	0.460422	11	19	0.578947	56	0.918033
ENSG00000078618.21	-0.0618624	0.0174071	0.22598	0.0324234	0.287842	-4.65294	12	21	0.571429	0	0
ENSG00000078674.17	-0.265816	0.161584	-0.540193	0.269961	0.274377	1.0322	92	117	0.786325	53	0.868852
ENSG00000078699.21	-0.00934339	0.0087289	-0.0075995	0.00749823	0.00174389	-0.186644	4	10	0.4	61	1
ENSG00000078804.12	0.00522528	0.0449609	-0.0392102	0.0638712	0.0444355	-8.50395	22	29	0.758621	60	0.983607
ENSG00000078814.15	-0.00136052	0.0543999	0.352035	0.0475937	0.353396	-259.75	33	48	0.6875	0	0
ENSG00000078902.15	-0.000914114	0.0211271	-0.0149754	0.0164013	0.0140613	15.3825	7	13	0.538462	59	0.967213
ENSG00000079101.16	0.31837	0.125303	0.161051	0.145456	0.15732	-0.494141	22	33	0.666667	58	0.95082
ENSG00000079150.17	0.236647	0.0973858	0.222523	0.133811	0.0141234	-0.0596814	27	33	0.818182	53	0.868852
ENSG00000079156.16	0.0115889	0.0495407	0.375801	0.0651679	0.364213	31.4278	37	54	0.685185	0	0
ENSG00000079257.7	-0.00423678	0.0330148	0.0401885	0.0351664	0.0444253	-10.4856	20	20	1	51	0.836066
ENSG00000079277.19	0.0610688	0.0742882	0.438217	0.176222	0.377148	6.17579	17	19	0.894737	21	0.344262
ENSG00000079332.14	-0.103292	0.0365717	0.0509252	0.0253287	0.154218	-1.49302	16	33	0.484848	2	0.0327869
ENSG00000079337.15	0.0461928	0.0698866	0.434753	0.100241	0.388561	8.41171	17	34	0.5	9	0.147541
ENSG00000079385.21	-0.012762	0.0114099	-0.0358833	0.0131784	0.0231214	1.81174	2	12	0.166667	52	0.852459
ENSG00000079435.9	-0.0314167	0.0635687	0.22388	0.0518038	0.255297	-8.12614	21	36	0.583333	60	0.983607
ENSG00000079459.12	-0.104294	0.0248004	0.0231104	0.0248289	0.127404	-1.22159	9	22	0.409091	0	0
ENSG00000079691.17	-0.570296	0.118626	-0.805117	0.147299	0.234821	0.411753	86	106	0.811321	44	0.721311
ENSG00000079785.14	-0.0945828	0.0104378	-0.00775586	0.0106227	0.086827	-0.917999	7	11	0.636364	1	0.0163934
ENSG00000079805.16	0.0755633	0.0393838	0.145922	0.0390047	0.0703586	0.931121	8	8	1	61	1
ENSG00000079819.18	-0.00565381	0.00837322	-0.0676035	0.00953938	0.0619497	10.9572	6	8	0.75	0	0
ENSG00000079931.14	-0.137085	0.0459272	-0.0419779	0.0590874	0.0951072	-0.693782	17	20	0.85	57	0.934426
ENSG00000079950.13	0.0129788	0.0322854	-0.10987	0.0331225	0.122849	-9.46535	11	13	0.846154	23	0.377049
ENSG00000079974.17	0.0948114	0.0421002	-0.0523259	0.0178102	0.147137	-1.55189	12	21	0.571429	0	0
ENSG00000079999.13	0.00821187	0.0163576	0.0670751	0.0109327	0.0588633	7.16807	2	5	0.4	61	1
ENSG00000080166.15	0.206125	0.0685698	0.0529513	0.151744	0.153173	-0.74311	22	24	0.916667	33	0.540984
ENSG00000080345.17	-0.235119	0.0291515	-0.115261	0.0980234	0.119858	-0.509775	22	22	1	19	0.311475
ENSG00000080709.14	-0.0363972	0.0183085	0.0815719	0.0205653	0.117969	-3.24116	11	18	0.611111	0	0
ENSG00000080815.18	-0.0822847	0.0419601	-0.482995	0.0490237	0.40071	4.8698	24	37	0.648649	0	0
ENSG00000080819.6	0.138283	0.0335443	0.134908	0.0453446	0.00337421	-0.0244008	9	10	0.9	56	0.918033
ENSG00000080854.14	0.0322629	0.100411	0.183629	0.116917	0.151366	4.69166	26	41	0.634146	58	0.95082
ENSG00000081248.10	-0.292912	0.102394	-0.191191	0.114369	0.101721	-0.347274	45	59	0.762712	56	0.918033
ENSG00000081307.12	0.0295619	0.0224982	0.111746	0.0346262	0.0821845	2.78008	18	19	0.947368	19	0.311475
ENSG00000081320.10	0.135224	0.0315956	0.148221	0.0462474	0.012997	0.0961143	13	20	0.65	61	1
ENSG00000081665.13	0.292605	0.074768	0.0743092	0.06636	0.218295	-0.746042	42	67	0.626866	43	0.704918
ENSG00000081760.16	0.0776726	0.0581322	-0.00868062	0.0758881	0.0863532	-1.11176	25	42	0.595238	54	0.885246
ENSG00000081791.8	0.130087	0.0329586	-0.119622	0.0495388	0.24971	-1.91955	13	17	0.764706	2	0.0327869
ENSG00000081870.11	0.0949864	0.069331	0.21998	0.086971	0.124993	1.31591	64	74	0.864865	57	0.934426
ENSG00000081923.11	0.00551823	0.0210024	0	0	0.00551823	-1	0	5	0	61	1
ENSG00000081985.10	0.0855958	0.0674881	0.0442852	0.0710532	0.0413106	-0.482625	34	50	0.68	60	0.983607
ENSG00000082175.14	-0.0646745	0.024847	-0.0750085	0.0153901	0.010334	0.159785	8	13	0.615385	61	1
ENSG00000082212.12	-0.278748	0.0595597	-0.0731563	0.0558109	0.205592	-0.737554	52	66	0.787879	12	0.196721
ENSG00000082258.12	0.162696	0.0572318	0.229452	0.129142	0.0667557	0.41031	15	19	0.789474	46	0.754098
ENSG00000082397.17	-0.0406981	0.0937793	0.220391	0.0943486	0.261089	-6.41527	52	91	0.571429	30	0.491803
ENSG00000082641.15	-0.0520864	0.0276367	-0.108806	0.0310652	0.0567196	1.08895	19	26	0.730769	61	1
ENSG00000082701.14	0.0212919	0.0172295	0.142444	0.0398128	0.121152	5.69008	33	34	0.970588	5	0.0819672
ENSG00000082781.11	0.260428	0.0515997	0.184723	0.0686369	0.0757041	-0.290692	52	62	0.83871	47	0.770492
ENSG00000082805.19	-0.102238	0.0374606	0.101657	0.0333357	0.203896	-1.99432	21	38	0.552632	6	0.0983607
ENSG00000083067.22	-0.127966	0.0335484	0.0222214	0.0349302	0.150187	-1.17365	7	11	0.636364	18	0.295082
ENSG00000083097.14	0.0877882	0.075852	-0.59004	0.184309	0.677828	-7.72118	35	44	0.795455	1	0.0163934
ENSG00000083099.10	-0.0354694	0.0135882	0.121959	0.011567	0.157428	-4.43841	11	14	0.785714	0	0
ENSG00000083123.14	-0.05132	0.0172313	-0.0406058	0.0313193	0.0107142	-0.208772	18	18	1	44	0.721311
ENSG00000083444.16	0.00489668	0.0721223	-0.0281783	0.0787435	0.033075	-6.75458	41	66	0.621212	61	1
ENSG00000083544.13	0.0229045	0.0304195	1.09684	0.00731282	1.07393	46.8874	20	22	0.909091	0	0
ENSG00000083720.12	-0.0223227	0.00362544	-0.000657554	0.00116372	0.0216652	-0.970543	4	22	0.181818	61	1
ENSG00000083807.9	0.0781265	0.0444391	0.0618031	0.0362213	0.0163235	-0.208937	23	30	0.766667	60	0.983607
ENSG00000083812.11	-0.0965973	0.0488127	0.179396	0.0390583	0.275993	-2.85715	40	51	0.784314	1	0.0163934
ENSG00000083828.15	-0.157047	0.103762	-0.212663	0.06858	0.0556162	0.354138	26	49	0.530612	61	1
ENSG00000083838.15	-0.40979	0.0480243	-0.0778336	0.0211153	0.331956	-0.810064	11	18	0.611111	0	0
ENSG00000083845.8	-0.0346455	0.0263127	-0.104633	0.057359	0.0699873	2.0201	6	6	1	12	0.196721
ENSG00000083857.13	0.0334155	0.0643542	-0.158817	0.096726	0.192232	-5.75278	20	33	0.606061	29	0.47541
ENSG00000083937.8	0.176242	0.0309935	0.0487005	0.0398003	0.127542	-0.723673	17	28	0.607143	22	0.360656
ENSG00000084070.11	0.0322785	0.0449142	0.128897	0.0441189	0.0966184	2.99327	1	1	1	26	0.42623
ENSG00000084072.16	0.448893	0.170039	0.890033	0.388311	0.44114	0.982729	16	22	0.727273	35	0.57377
ENSG00000084092.6	-0.0522923	0.0433809	-0.173754	0.048691	0.121462	2.32275	9	12	0.75	38	0.622951
ENSG00000084110.10	0.094134	0.0559013	0.110853	0.049562	0.0167193	0.177612	31	39	0.794872	61	1
ENSG00000084207.15	-0.110823	0.0350155	0.0681619	0.0632146	0.178985	-1.61505	34	45	0.755556	8	0.131148
ENSG00000084444.13	0.0817877	0.0629291	-0.0468268	0.0516814	0.128614	-1.57254	30	37	0.810811	51	0.836066
ENSG00000084463.7	-0.0193253	0.0173249	-0.0768452	0.0208175	0.0575199	2.97641	7	7	1	40	0.655738
ENSG00000084636.17	0.0667949	0.0272174	-0.13626	0.0394364	0.203055	-3.03997	13	18	0.722222	0	0
ENSG00000084676.15	-0.226015	0.0384738	0.203881	0.0831571	0.429896	-1.90207	18	22	0.818182	1	0.0163934
ENSG00000085063.14	-0.150917	0.049481	-0.139734	0.0978736	0.0111837	-0.0741051	15	20	0.75	49	0.803279
ENSG00000085265.10	0.112172	0.0513333	0.174865	0.0505042	0.062693	0.558899	15	20	0.75	58	0.95082
ENSG00000085365.17	-0.0448032	0.0907621	-0.298629	0.110346	0.253826	5.66535	58	86	0.674419	45	0.737705
ENSG00000085415.15	-0.0823202	0.0367281	-0.0824229	0.0467233	0.000102702	0.00124759	11	15	0.733333	59	0.967213
ENSG00000085465.12	-0.130647	0.0316644	-0.0570611	0.0620558	0.0735864	-0.563244	23	30	0.766667	31	0.508197
ENSG00000085491.15	-0.0623508	0.0286852	0.00507999	0.00511148	0.0674307	-1.08147	1	11	0.0909091	54	0.885246
ENSG00000085514.15	0.0268489	0.0314846	0.253417	0.0140533	0.226568	8.43861	27	36	0.75	0	0
ENSG00000085644.13	0.0377947	0.0292463	0.121711	0.0211176	0.0839158	2.2203	9	9	1	61	1
ENSG00000085719.12	0.0210664	0.0285522	0.0602062	0.0646296	0.0391398	1.85792	20	22	0.909091	50	0.819672
ENSG00000085721.12	0.0339943	0.0384869	-0.0418254	0.0233537	0.0758197	-2.23037	15	20	0.75	50	0.819672
ENSG00000085741.12	-0.0319605	0.0433836	0.047946	0.0547573	0.0799064	-2.50017	12	19	0.631579	59	0.967213
ENSG00000085760.14	-0.55752	0.0576694	0.0972003	0.0658076	0.654721	-1.17434	39	56	0.696429	0	0
ENSG00000085788.13	0.0189268	0.0286418	-0.0182427	0.0434799	0.0371696	-1.96385	11	13	0.846154	53	0.868852
ENSG00000085831.15	0.0167424	0.0228081	-0.0870812	0.0104629	0.103824	-6.20123	6	44	0.136364	1	0.0163934
ENSG00000085832.16	-0.0542049	0.0172442	-0.0406369	0.00284864	0.013568	-0.250309	5	13	0.384615	60	0.983607
ENSG00000085982.13	0.0205917	0.0792023	0.17625	0.0516879	0.155658	7.55926	14	20	0.7	61	1
ENSG00000085998.13	0.0114757	0.0471964	-0.0574452	0.042085	0.0689209	-6.00581	3	5	0.6	61	1
ENSG00000086015.20	0.206278	0.0445574	0.0920893	0.0901737	0.114188	-0.553566	24	27	0.888889	36	0.590164
ENSG00000086062.12	0.0094285	0.0085725	-0.00421698	0.00648824	0.0136455	-1.44726	2	11	0.181818	61	1
ENSG00000086159.12	-0.0956216	0.102292	0.0305738	0.129125	0.126195	-1.31974	16	23	0.695652	49	0.803279
ENSG00000086205.16	-0.0428844	0.0371916	-0.0413307	0.0455542	0.00155371	-0.0362301	14	35	0.4	55	0.901639
ENSG00000086288.11	-0.195693	0.0755434	-0.256611	0.177239	0.0609177	0.311292	35	48	0.729167	42	0.688525
ENSG00000086289.11	-0.120192	0.0554572	0.00610019	0.0744603	0.126292	-1.05075	46	53	0.867925	49	0.803279
ENSG00000086544.2	-0.181682	0.0580816	-0.10524	0.046995	0.076442	-0.420746	23	38	0.605263	58	0.95082
ENSG00000086548.8	0.0969284	0.0466864	0.0469348	0.0292647	0.0499936	-0.515779	5	15	0.333333	61	1
ENSG00000086570.12	0.278297	0.0456828	0.480955	0.0617116	0.202658	0.728208	15	19	0.789474	31	0.508197
ENSG00000086598.10	-0.0243157	0.0266838	-0.00331341	0.0232078	0.0210023	-0.863734	7	14	0.5	61	1
ENSG00000086619.13	0.0969132	0.0435457	0.121771	0.0556249	0.0248577	0.256494	32	38	0.842105	59	0.967213
ENSG00000086696.10	-0.0633381	0.0849969	0.285542	0.0850339	0.34888	-5.50822	16	19	0.842105	11	0.180328
ENSG00000086730.16	-0.0289988	0.0242836	-0.0820647	0.0293393	0.053066	1.82994	2	8	0.25	57	0.934426
ENSG00000087008.15	-0.202784	0.0552823	-0.0967812	0.13322	0.106003	-0.522737	23	32	0.71875	30	0.491803
ENSG00000087053.18	-0.081582	0.0335969	-0.148664	0.0533709	0.0670816	0.82226	18	27	0.666667	44	0.721311
ENSG00000087076.8	-0.0116981	0.0238914	-0.265593	0.0347865	0.253895	21.7039	4	9	0.444444	0	0
ENSG00000087077.13	0.325861	0.0284825	-0.00331897	0.103686	0.32918	-1.01019	23	28	0.821429	5	0.0819672
ENSG00000087087.18	0.0277135	0.0210421	0.102463	0.0268085	0.0747494	2.69722	4	10	0.4	18	0.295082
ENSG00000087157.18	0.0519042	0.0318997	-0.0811903	0.0097472	0.133094	-2.56423	5	18	0.277778	0	0
ENSG00000087191.12	0.118561	0.0201778	0.0392207	0.0483185	0.0793398	-0.669192	13	15	0.866667	14	0.229508
ENSG00000087206.16	0.043828	0.0227385	0.0858708	0.030591	0.0420428	0.959267	21	25	0.84	60	0.983607
ENSG00000087237.10	0.0338295	0.0478328	-0.121814	0.0678723	0.155644	-4.60083	17	23	0.73913	16	0.262295
ENSG00000087258.14	-0.0272508	0.116226	-0.311388	0.11554	0.284137	10.4267	53	71	0.746479	38	0.622951
ENSG00000087263.16	-0.0402752	0.017028	-0.0739921	0.0290307	0.033717	0.837166	9	12	0.75	46	0.754098
ENSG00000087274.16	0.0489906	0.0487598	0.0432665	0.035022	0.00572403	-0.11684	11	33	0.333333	61	1
ENSG00000087301.8	-0.000616608	0.0179651	-0.0942069	0.0456695	0.0935903	151.782	17	19	0.894737	13	0.213115
ENSG00000087365.15	-0.139825	0.0714898	-0.232938	0.098155	0.0931131	0.665927	26	28	0.928571	55	0.901639
ENSG00000087448.9	-0.156868	0.0758041	-0.126268	0.0767265	0.0305997	-0.195066	36	59	0.610169	61	1
ENSG00000087494.15	0.264422	0.0680116	0.220771	0.0923631	0.0436509	-0.16508	19	27	0.703704	57	0.934426
ENSG00000087510.6	0.00439822	0.0117853	0	0	0.00439822	-1	0	3	0	61	1
ENSG00000087884.14	-0.0863355	0.0312688	-0.26723	0.066646	0.180894	2.09525	16	20	0.8	12	0.196721
ENSG00000088002.11	0.174645	0.154858	0.0192932	0.0287556	0.155351	-0.889529	13	26	0.5	61	1
ENSG00000088035.15	0.149124	0.0650688	-0.0129586	0.0374557	0.162082	-1.0869	27	53	0.509434	41	0.672131
ENSG00000088280.18	0.241565	0.0708429	0.0389462	0.129827	0.202619	-0.838776	24	49	0.489796	34	0.557377
ENSG00000088298.12	-0.118378	0.0242006	-0.0720811	0.055527	0.0462965	-0.391092	11	13	0.846154	25	0.409836
ENSG00000088305.18	0.00852695	0.0179228	-0.0120652	0.0194563	0.0205921	-2.41495	9	13	0.692308	60	0.983607
ENSG00000088356.5	-0.000622267	0.027001	0.108837	0.0359394	0.109459	-175.904	10	10	1	25	0.409836
ENSG00000088387.18	-0.0116365	0.0318098	-0.12956	0.0361766	0.117923	10.1339	22	24	0.916667	39	0.639344
ENSG00000088538.12	0.0491045	0.103514	0.350237	0.100948	0.301132	6.13248	28	44	0.636364	30	0.491803
ENSG00000088682.13	-0.0855282	0.0372755	-0.0302207	0.0284539	0.0553076	-0.646659	32	41	0.780488	60	0.983607
ENSG00000088766.11	-0.231656	0.0905186	-0.358818	0.131405	0.127162	0.548925	36	50	0.72	49	0.803279
ENSG00000088826.17	0.0169644	0.0279436	0.00718797	0.00475086	0.00977638	-0.57629	1	2	0.5	61	1
ENSG00000088832.16	0.15968	0.062488	0.0610306	0.0314069	0.098649	-0.617793	42	66	0.636364	61	1
ENSG00000088833.17	-0.40197	0.0672394	-0.162457	0.163253	0.239513	-0.595848	20	26	0.769231	16	0.262295
ENSG00000088854.12	0.119069	0.0268042	-0.01597	0.0317109	0.135039	-1.13412	14	19	0.736842	2	0.0327869
ENSG00000088876.11	0.125669	0.0672149	-0.0713689	0.0378278	0.197038	-1.56791	11	16	0.6875	43	0.704918
ENSG00000088888.17	0.0317199	0.0312582	0.107514	0.0446599	0.0757943	2.38949	8	10	0.8	56	0.918033
ENSG00000088926.13	-0.113019	0.034844	-0.0354177	0.0402336	0.0776016	-0.686623	2	2	1	27	0.442623
ENSG00000088930.7	0.0802085	0.0521989	-0.00516056	0.0532656	0.0853691	-1.06434	30	44	0.681818	54	0.885246
ENSG00000088970.15	-0.0849833	0.0177613	-0.0552686	0.0395799	0.0297147	-0.349653	11	11	1	39	0.639344
ENSG00000089022.13	-0.425909	0.0565355	-0.247039	0.1093	0.17887	-0.419972	43	63	0.68254	17	0.278689
ENSG00000089048.14	0.00428848	0.0159787	0.0519083	0.0189257	0.0476198	11.1041	18	18	1	20	0.327869
ENSG00000089050.15	0.169555	0.0528028	-0.113716	0.0706405	0.283271	-1.67067	29	36	0.805556	6	0.0983607
ENSG00000089057.14	-0.0183751	0.0218159	-0.0245784	0.019771	0.00620331	0.337593	15	25	0.6	61	1
ENSG00000089060.11	-0.0373046	0.112817	0.038245	0.0970129	0.0755496	-2.02521	48	80	0.6	61	1
ENSG00000089063.14	0.349994	0.0293645	0.0248528	0.0836436	0.325142	-0.928991	34	49	0.693878	0	0
ENSG00000089091.16	-0.0331438	0.0185897	-0.0552677	0.0287106	0.0221239	0.667512	3	4	0.75	33	0.540984
ENSG00000089094.18	-0.0838135	0.0410922	-0.156853	0.0720813	0.0730394	0.871451	20	23	0.869565	46	0.754098
ENSG00000089101.17	0.125982	0.0609318	0.0112336	0.0658952	0.114748	-0.910831	16	26	0.615385	57	0.934426
ENSG00000089123.15	0.315651	0.130267	0.659799	0.193318	0.344148	1.09028	12	12	1	27	0.442623
ENSG00000089154.10	0.190891	0.00525566	0.0206298	0.00887264	0.170261	-0.891929	12	16	0.75	0	0
ENSG00000089163.4	-0.0513805	0.0626463	0.26442	0.0742634	0.315801	-6.14632	21	36	0.583333	23	0.377049
ENSG00000089169.14	0.680073	0.144812	0.420463	0.321193	0.25961	-0.381738	19	22	0.863636	36	0.590164
ENSG00000089177.18	-0.0439957	0.0909386	-0.0756911	0.177208	0.0316954	0.72042	65	67	0.970149	54	0.885246
ENSG00000089199.9	0.0743344	0.0189224	0.0106127	0.0246988	0.0637216	-0.85723	7	13	0.538462	26	0.42623
ENSG00000089220.4	-0.181227	0.045328	-0.157479	0.050288	0.0237476	-0.131038	29	41	0.707317	60	0.983607
ENSG00000089248.6	-0.162372	0.0332838	0.00808653	0.0356885	0.170459	-1.0498	9	15	0.6	2	0.0327869
ENSG00000089327.14	-0.0164326	0.0355268	-0.131273	0.0702404	0.11484	6.98855	6	7	0.857143	15	0.245902
ENSG00000089335.20	-0.0244163	0.0200053	-0.129355	0.0260844	0.104939	4.2979	21	31	0.677419	2	0.0327869
ENSG00000089351.14	-0.0577691	0.0534288	-0.067767	0.0407203	0.00999786	0.173066	3	3	1	61	1
ENSG00000089356.18	0.133446	0.0245649	0	0	0.133446	-1	1	5	0.2	0	0
ENSG00000089486.16	0.13409	0.0651382	-0.0406831	0.0934619	0.174773	-1.3034	13	24	0.541667	35	0.57377
ENSG00000089505.17	0.0769911	0.0470111	0.125387	0.0567645	0.0483962	0.628595	10	11	0.909091	61	1
ENSG00000089597.16	0.0654827	0.0820525	-0.0568899	0.0260628	0.122373	-1.86878	15	32	0.46875	61	1
ENSG00000089639.10	0.109029	0.0378135	0.0638843	0.0480864	0.0451445	-0.41406	3	4	0.75	49	0.803279
ENSG00000089693.10	-0.0397856	0.0487832	0.0675093	0.0121357	0.107295	-2.69683	5	14	0.357143	4	0.0655738
ENSG00000089775.11	0.088639	0.0505004	0.0073468	0.0484838	0.0812922	-0.917115	22	30	0.733333	59	0.967213
ENSG00000089818.17	0.16193	0.0606276	0.262322	0.0450518	0.100392	0.61997	17	24	0.708333	61	1
ENSG00000089847.12	-0.0115011	0.139984	0.0327348	0.100495	0.0442359	-3.84622	8	31	0.258065	61	1
ENSG00000089876.11	-0.0429008	0.0295915	-0.131093	0.0560652	0.0881925	2.05573	7	8	0.875	22	0.360656
ENSG00000089916.17	0.00125336	0.0243947	0.0511993	0.0171506	0.0499459	39.8497	20	23	0.869565	59	0.967213
ENSG00000090020.10	-0.754135	0.0388445	0.0288721	0.0346218	0.783007	-1.03829	8	23	0.347826	0	0
ENSG00000090054.13	0.065908	0.0249861	0.113079	0.0458053	0.047171	0.71571	29	31	0.935484	39	0.639344
ENSG00000090097.21	0.0490723	0.0291588	0.0753468	0.0231039	0.0262745	0.535425	29	33	0.878788	61	1
ENSG00000090238.11	0.0821305	0.0744833	-0.00432427	0.0217283	0.0864548	-1.05265	11	27	0.407407	61	1
ENSG00000090263.15	0.0549347	0.0136886	-0.0838781	0.02646	0.138813	-2.52687	28	30	0.933333	0	0
ENSG00000090266.12	-0.0102872	0.00965901	-0.0602864	0.0093561	0.0499992	4.86035	4	4	1	12	0.196721
ENSG00000090316.15	-0.39835	0.205446	-0.0277722	0.342799	0.370578	-0.930282	27	38	0.710526	38	0.622951
ENSG00000090372.14	0.100878	0.0653923	-0.0617858	0.0283999	0.162664	-1.61248	9	25	0.36	42	0.688525
ENSG00000090382.6	-0.393146	0.0904761	-0.311793	0.198837	0.0813526	-0.206927	33	35	0.942857	45	0.737705
ENSG00000090432.6	0.0479111	0.0989432	-0.00435268	0.0805459	0.0522638	-1.09085	87	161	0.540373	61	1
ENSG00000090487.10	0.0159821	0.0604008	-0.283774	0.111501	0.299757	-18.7558	15	16	0.9375	20	0.327869
ENSG00000090530.9	-0.19868	0.0604976	0.136776	0.0404118	0.335456	-1.68842	24	38	0.631579	0	0
ENSG00000090539.15	-0.0668752	0.0118821	0	0	0.0668752	-1	0	1	0	0	0
ENSG00000090581.9	-0.313462	0.013035	2.24e-05	0.000174581	0.313485	-1.00007	1	14	0.0714286	0	0
ENSG00000090615.14	0.120036	0.09376	-0.00202627	0.009625	0.122062	-1.01688	4	17	0.235294	61	1
ENSG00000090621.13	0.102847	0.0363065	0.0140669	0.0648627	0.0887798	-0.863225	12	16	0.75	39	0.639344
ENSG00000090661.11	0.0359	0.0980914	-0.087541	0.0152564	0.123441	-3.43847	6	33	0.181818	61	1
ENSG00000090674.15	0.0518687	0.0392107	-0.0305876	0.014149	0.0824563	-1.58971	3	9	0.333333	59	0.967213
ENSG00000090686.15	0.124355	0.0605481	0.0698342	0.0381296	0.0545212	-0.43843	15	45	0.333333	61	1
ENSG00000090857.13	0.0816418	0.0687787	-0.0712719	0.0550522	0.152914	-1.87298	10	22	0.454545	9	0.147541
ENSG00000090863.11	0.0167845	0.032646	0.00799595	0.0217277	0.00878859	-0.523612	6	8	0.75	61	1
ENSG00000090971.4	0.0702099	0.0353779	0.000666844	0.000395108	0.0695431	-0.990502	1	8	0.125	61	1
ENSG00000090989.17	0.0842444	0.0331855	0.119146	0.0270361	0.0349017	0.414292	15	31	0.483871	61	1
ENSG00000091073.19	-0.0261174	0.038928	-0.0199062	0.058917	0.00621115	-0.237817	17	23	0.73913	59	0.967213
ENSG00000091106.18	0.0415713	0.0138082	0.00315392	0.0112925	0.0384174	-0.924132	10	24	0.416667	27	0.442623
ENSG00000091129.19	-0.207057	0.0892845	-0.176342	0.0995573	0.0307147	-0.148339	15	33	0.454545	60	0.983607
ENSG00000091136.13	-0.0330025	0.0720097	-0.0532804	0.083948	0.0202779	0.614435	52	75	0.693333	61	1
ENSG00000091262.15	0.0664433	0.054138	0.00137884	0.00675545	0.0650645	-0.979248	4	9	0.444444	61	1
ENSG00000091428.17	-0.0426715	0.0335796	0.17044	0.0359975	0.213112	-4.99424	15	37	0.405405	0	0
ENSG00000091536.16	-0.0832229	0.0731825	0.362847	0.0226311	0.44607	-5.35994	21	31	0.677419	0	0
ENSG00000091542.8	0.0147833	0.0272663	0.231502	0.0523681	0.216718	14.6597	13	17	0.764706	1	0.0163934
ENSG00000091592.15	0.00694831	0.041796	0.00776831	0.0165622	0.000820005	0.118015	6	18	0.333333	61	1
ENSG00000091640.7	0.11652	0.0595602	0.75732	0.104003	0.6408	5.49946	35	58	0.603448	1	0.0163934
ENSG00000091972.18	0.0836551	0.0513922	-0.101901	0.0731063	0.185556	-2.21811	55	72	0.763889	26	0.42623
ENSG00000092010.14	0.0215631	0.0165373	0.0489816	0.0185574	0.0274185	1.27154	3	8	0.375	61	1
ENSG00000092020.10	-0.0170013	0.0370461	-0.224249	0.0435039	0.207248	12.1901	23	38	0.605263	4	0.0655738
ENSG00000092036.18	-0.405604	0.0878515	0.03907	0.270214	0.444674	-1.09633	13	14	0.928571	13	0.213115
ENSG00000092068.19	0.122975	0.0320597	0.0377804	0.0344856	0.085195	-0.692781	26	40	0.65	37	0.606557
ENSG00000092094.10	0.152152	0.0679463	0.273714	0.109328	0.121562	0.798953	10	14	0.714286	46	0.754098
ENSG00000092096.16	-0.0189466	0.0660177	0.119281	0.0696619	0.138228	-7.29565	27	43	0.627907	61	1
ENSG00000092108.20	-0.15536	0.0376055	-0.0672304	0.0842464	0.0881292	-0.56726	23	23	1	31	0.508197
ENSG00000092203.13	0.419789	0.0482985	0.118267	0.125402	0.301522	-0.71827	17	18	0.944444	14	0.229508
ENSG00000092208.16	0.18412	0.0220213	0.0530357	0.0242468	0.131084	-0.71195	19	33	0.575758	0	0
ENSG00000092295.11	0.472876	0.116995	0.116296	0.01255	0.35658	-0.754067	16	26	0.615385	61	1
ENSG00000092445.11	-0.379858	0.156393	0.246934	0.214063	0.626792	-1.65007	6	7	0.857143	21	0.344262
ENSG00000092607.13	0.251118	0.101575	0.217939	0.116358	0.0331791	-0.132126	53	67	0.791045	61	1
ENSG00000092758.15	0.408268	0.174432	0.239484	0.13365	0.168784	-0.413415	17	43	0.395349	59	0.967213
ENSG00000092820.17	-0.00711648	0.015536	0.0473264	0.0188085	0.0544428	-7.65024	44	46	0.956522	35	0.57377
ENSG00000092871.16	0.220492	0.0627966	-0.0914683	0.0872346	0.31196	-1.41484	27	40	0.675	9	0.147541
ENSG00000092929.11	0.214314	0.0996221	0.0158223	0.011449	0.198491	-0.926172	6	13	0.461538	61	1
ENSG00000092931.11	0.128969	0.0541774	0.148516	0.0905585	0.0195469	0.151563	5	7	0.714286	51	0.836066
ENSG00000093000.18	0.00739521	0.0364142	-0.0219151	0.0646835	0.0293103	-3.96342	17	28	0.607143	57	0.934426
ENSG00000093072.15	0.282345	0.0871064	0.167728	0.0675828	0.114616	-0.405944	11	26	0.423077	60	0.983607
ENSG00000093134.14	-0.0743625	0.0356861	-0.23084	0.0696615	0.156478	2.10426	10	10	1	21	0.344262
ENSG00000093183.13	-0.0413939	0.00969644	-0.0249792	0.0212563	0.0164147	-0.396548	7	7	1	37	0.606557
ENSG00000094755.16	0.152517	0.034129	0.0933725	0.0556721	0.0591447	-0.38779	7	7	1	53	0.868852
ENSG00000094963.13	-0.140407	0.0505647	-0.576975	0.0780972	0.436568	3.10931	56	67	0.835821	2	0.0327869
ENSG00000094975.13	0.0437907	0.037646	0.177601	0.0492532	0.13381	3.05568	21	23	0.913043	22	0.360656
ENSG00000095002.13	0.0657013	0.0679204	0.102954	0.0398809	0.0372531	0.567006	3	7	0.428571	61	1
ENSG00000095015.5	0.0182472	0.0080741	0.0693956	0.0166052	0.0511485	2.80309	28	32	0.875	6	0.0983607
ENSG00000095066.11	-0.0135546	0.0261603	0.0444775	0.0183684	0.058032	-4.28136	17	30	0.566667	56	0.918033
ENSG00000095321.16	-0.109759	0.0406418	-0.0927587	0.0414892	0.0169999	-0.154885	17	26	0.653846	57	0.934426
ENSG00000095380.10	0.0295424	0.017514	0.151196	0.0351534	0.121653	4.11792	7	7	1	9	0.147541
ENSG00000095383.19	0.428868	0.109925	0.690168	0.141563	0.2613	0.609279	94	110	0.854545	46	0.754098
ENSG00000095397.13	-0.000153188	0.0245819	0.050714	0.04867	0.0508672	-332.057	15	21	0.714286	34	0.557377
ENSG00000095464.9	-0.00293057	0.0367665	0.342055	0.0528225	0.344986	-117.72	5	6	0.833333	4	0.0655738
ENSG00000095485.16	0.117541	0.0581982	0.408446	0.0352992	0.290905	2.47492	26	29	0.896552	0	0
ENSG00000095574.11	0.164321	0.0265292	0.120854	0.0349248	0.0434665	-0.264523	28	36	0.777778	48	0.786885
ENSG00000095713.13	0.0674914	0.0562042	-0.0876109	0.0453419	0.155102	-2.2981	17	21	0.809524	30	0.491803
ENSG00000095739.10	0.0483105	0.0813245	-0.341582	0.0803053	0.389893	-8.07056	32	49	0.653061	0	0
ENSG00000095752.6	-0.102667	0.112918	-0.123565	0.0727561	0.0208985	0.203556	12	50	0.24	61	1
ENSG00000095777.14	0.119396	0.0254261	0.0647893	0.0669934	0.0546064	-0.457357	10	10	1	29	0.47541
ENSG00000095787.21	0.0183559	0.016001	0.0887676	0.0351899	0.0704117	3.83592	23	27	0.851852	17	0.278689
ENSG00000095906.16	-0.0217268	0.0180854	-0.00427008	0.0107069	0.0174568	-0.803465	6	8	0.75	58	0.95082
ENSG00000095917.13	1.22509	0.292356	-0.0582012	0.025463	1.28329	-1.04751	2	15	0.133333	0	0
ENSG00000095970.16	-0.0323477	0.0119735	-0.156512	0.0113673	0.124164	3.83841	22	34	0.647059	0	0
ENSG00000095981.10	1.27963	0.249829	0.106232	0.312091	1.1734	-0.916982	78	107	0.728972	10	0.163934
ENSG00000096006.11	-0.213896	0.0688778	-0.20256	0.087625	0.0113359	-0.0529974	27	35	0.771429	58	0.95082
ENSG00000096088.16	-0.205933	0.062592	0.0455596	0.0723639	0.251493	-1.22123	17	45	0.377778	23	0.377049
ENSG00000096654.15	-0.0831058	0.0182251	-0.0708897	0.0497286	0.012216	-0.146994	18	21	0.857143	46	0.754098
ENSG00000096696.13	-0.512931	0.269565	-0.49427	0.260404	0.0186612	-0.0363815	11	13	0.846154	61	1
ENSG00000096717.11	0.11804	0.034186	0.0222591	0.0427977	0.0957807	-0.811427	29	59	0.491525	44	0.721311
ENSG00000096872.15	0.913161	0.113956	0.703578	0.455803	0.209583	-0.229513	29	31	0.935484	32	0.52459
ENSG00000096996.15	-0.0817472	0.0397744	-0.152856	0.0287114	0.071109	0.869865	7	17	0.411765	61	1
ENSG00000097033.14	0.0251431	0.0118031	-0.0480052	0.0167693	0.0731483	-2.90928	20	23	0.869565	2	0.0327869
ENSG00000097046.12	0.0665373	0.0542221	-0.11188	0.071257	0.178417	-2.68146	28	31	0.903226	40	0.655738
ENSG00000097096.8	-0.136969	0.0261619	0.0052548	0.0328014	0.142224	-1.03836	6	7	0.857143	11	0.180328
ENSG00000099219.13	-0.178094	0.0525538	-0.0956465	0.0473634	0.0824472	-0.462943	6	12	0.5	55	0.901639
ENSG00000099282.9	0.0969136	0.076934	0.350319	0.121509	0.253405	2.61476	6	6	1	22	0.360656
ENSG00000099284.13	0.0137175	0.0212554	0.114685	0.0443056	0.100967	7.36045	2	2	1	17	0.278689
ENSG00000099290.15	0.0751196	0.0546579	0.00641853	0.00779494	0.0687011	-0.914556	3	9	0.333333	61	1
ENSG00000099330.8	0.0277035	0.0927836	-0.258165	0.0891867	0.285869	-10.3189	19	35	0.542857	38	0.622951
ENSG00000099337.4	0.0432172	0.0259622	0.0147724	0.0101016	0.0284448	-0.658183	1	3	0.333333	61	1
ENSG00000099338.22	-0.190664	0.163058	0.318359	0.145386	0.509023	-2.66974	35	55	0.636364	15	0.245902
ENSG00000099365.10	0.278567	0.0308086	-0.0657084	0.0306214	0.344275	-1.23588	7	26	0.269231	0	0
ENSG00000099377.13	0.102278	0.0331503	0.229705	0.025113	0.127428	1.2459	10	32	0.3125	3	0.0491803
ENSG00000099381.17	-0.0442795	0.0108984	-0.00533628	0.0113046	0.0389433	-0.879486	1	2	0.5	61	1
ENSG00000099624.7	-0.0661959	0.0418397	0	0	0.0661959	-1	0	9	0	61	1
ENSG00000099785.10	0.273602	0.0901392	0.252262	0.0544537	0.0213399	-0.0779961	9	18	0.5	61	1
ENSG00000099795.6	-0.025694	0.0145016	-0.00703048	0.00627078	0.0186635	-0.726377	4	14	0.285714	61	1
ENSG00000099800.7	0.0143166	0.0162865	-0.0101608	0.00421015	0.0244774	-1.70972	3	18	0.166667	61	1
ENSG00000099810.18	-0.255413	0.0532825	-0.0447076	0.0864922	0.210706	-0.82496	25	40	0.625	16	0.262295
ENSG00000099812.8	0.0768389	0.105995	-0.000443594	0.00149687	0.0772825	-1.00577	1	15	0.0666667	61	1
ENSG00000099814.15	-0.0309641	0.0983438	0.0305737	0.0403483	0.0615379	-1.98739	27	61	0.442623	61	1
ENSG00000099817.11	0.0649654	0.0941425	0.0161359	0.0123254	0.0488295	-0.751623	9	54	0.166667	61	1
ENSG00000099821.13	0.0154173	0.0628938	-0.0258583	0.00359363	0.0412756	-2.67723	2	26	0.0769231	61	1
ENSG00000099834.18	-0.386935	0.0994885	-0.0393816	0.0251026	0.347553	-0.898222	4	13	0.307692	49	0.803279
ENSG00000099866.14	-0.0790574	0.0959648	-0.0562777	0.00600067	0.0227797	-0.288141	2	40	0.05	61	1
ENSG00000099875.14	-0.0392635	0.0236887	0	0	0.0392635	-1	0	2	0	61	1
ENSG00000099889.13	0.0989254	0.0611666	0.227593	0.0840165	0.128668	1.30065	23	34	0.676471	60	0.983607
ENSG00000099917.17	0.0128186	0.0310717	-0.101059	0.0405969	0.113877	-8.88372	11	23	0.478261	0	0
ENSG00000099937.10	-0.136422	0.0899505	-0.0859666	0.213948	0.0504557	-0.36985	26	43	0.604651	36	0.590164
ENSG00000099940.11	0.191959	0.0566798	0.183104	0.0567034	0.00885514	-0.0461303	10	14	0.714286	61	1
ENSG00000099949.18	-0.100295	0.0608871	-0.0253821	0.013003	0.0749132	-0.746926	6	14	0.428571	61	1
ENSG00000099954.18	-0.133697	0.0406929	-0.11233	0.0340746	0.021367	-0.159816	10	17	0.588235	61	1
ENSG00000099956.18	-0.0480762	0.0328596	-0.283502	0.0429521	0.235426	4.89694	16	22	0.727273	0	0
ENSG00000099957.16	-0.286716	0.0966961	0.0135433	0.0395616	0.30026	-1.04724	5	13	0.384615	6	0.0983607
ENSG00000099968.17	-0.023669	0.025055	0.0449875	0.0215408	0.0686565	-2.90069	11	18	0.611111	11	0.180328
ENSG00000099974.7	-0.190879	0.0452734	-0.0756426	0.0570998	0.115236	-0.603714	9	16	0.5625	27	0.442623
ENSG00000099977.13	0.00234333	0.0578722	0.0159353	0.035217	0.0135919	5.80026	13	28	0.464286	61	1
ENSG00000099991.17	-0.244435	0.0275438	-0.175508	0.0252718	0.0689268	-0.281984	23	35	0.657143	58	0.95082
ENSG00000099999.14	0.167525	0.0487785	0.0332165	0.0814249	0.134309	-0.801722	21	27	0.777778	35	0.57377
ENSG00000100012.11	0.491532	0.138118	0.0239921	0.149772	0.46754	-0.951189	53	80	0.6625	22	0.360656
ENSG00000100014.19	0.0164344	0.0214656	0.0454969	0.0263703	0.0290625	1.7684	5	7	0.714286	55	0.901639
ENSG00000100023.18	0.0413975	0.0955605	0.0621144	0.166637	0.0207168	0.500436	11	17	0.647059	61	1
ENSG00000100024.14	-0.241248	0.0660519	-0.0642752	0.0649033	0.176972	-0.733571	24	47	0.510638	43	0.704918
ENSG00000100029.17	-0.0114529	0.00890943	-0.0458141	0.0160442	0.0343613	3.00023	8	10	0.8	18	0.295082
ENSG00000100031.18	0.0151845	0.0572749	0.211004	0.0901835	0.19582	12.8961	13	21	0.619048	26	0.42623
ENSG00000100033.16	-0.0470738	0.0854009	-0.230719	0.0645595	0.183646	3.90123	14	31	0.451613	55	0.901639
ENSG00000100036.12	0.0680998	0.155327	0.379222	0.153977	0.311122	4.56862	23	32	0.71875	57	0.934426
ENSG00000100038.19	-0.0344176	0.0378375	-0.259245	0.0436527	0.224827	6.53233	6	7	0.857143	14	0.229508
ENSG00000100053.9	-0.350447	0.107831	-0.742211	0.112048	0.391764	1.1179	16	26	0.615385	25	0.409836
ENSG00000100055.20	-0.00132088	0.0201574	0.0511227	0.023191	0.0524436	-39.7036	14	27	0.518519	30	0.491803
ENSG00000100056.11	-0.0965	0.109286	-0.0145297	0.00355257	0.0819703	-0.849433	6	16	0.375	61	1
ENSG00000100068.11	-0.220378	0.0372687	-0.0266864	0.0279758	0.193692	-0.878906	2	16	0.125	0	0
ENSG00000100075.9	-0.127097	0.0830726	0.0192236	0.0525408	0.146321	-1.15125	8	18	0.444444	51	0.836066
ENSG00000100079.6	-0.219571	0.114506	-0.49833	0.242025	0.278759	1.26956	7	10	0.7	35	0.57377
ENSG00000100092.20	0.0774736	0.109344	0.0452541	0.0146075	0.0322195	-0.415878	6	15	0.4	61	1
ENSG00000100099.20	0.10473	0.0401825	-0.046239	0.087416	0.150969	-1.44151	18	18	1	35	0.57377
ENSG00000100106.19	0.0923225	0.0264375	-0.0206887	0.0311325	0.113011	-1.22409	6	9	0.666667	3	0.0491803
ENSG00000100109.16	0.00302881	0.00956466	0.0360052	0.00318475	0.0329764	10.8876	3	8	0.375	61	1
ENSG00000100116.16	0.178547	0.038221	0.189694	0.0557496	0.0111467	0.0624302	14	17	0.823529	59	0.967213
ENSG00000100121.12	0.0224734	0.0642443	-0.117361	0.0622412	0.139834	-6.22222	16	22	0.727273	37	0.606557
ENSG00000100129.17	0.0955929	0.0431542	0.160503	0.0406864	0.0649105	0.679031	10	24	0.416667	61	1
ENSG00000100147.13	-0.0820287	0.0540023	0.134974	0.0769147	0.217002	-2.64544	7	15	0.466667	26	0.42623
ENSG00000100150.16	0.00519528	0.0178349	0.0188709	0.0242915	0.0136756	2.63231	5	5	1	54	0.885246
ENSG00000100151.15	-0.274508	0.0689491	-0.266041	0.107336	0.00846647	-0.0308423	10	27	0.37037	56	0.918033
ENSG00000100156.10	-0.141621	0.055118	-0.0367242	0.0259912	0.104897	-0.740687	10	21	0.47619	51	0.836066
ENSG00000100167.19	-0.119312	0.0616802	-0.0364414	0.0769311	0.0828703	-0.69457	11	17	0.647059	61	1
ENSG00000100191.5	0.378391	0.170196	-0.705952	0.27958	1.08434	-2.86567	56	96	0.583333	2	0.0327869
ENSG00000100196.10	0.0371943	0.099666	0.139483	0.112259	0.102288	2.75011	52	91	0.571429	57	0.934426
ENSG00000100197.20	0.244766	0.174995	-0.180105	0.263762	0.424872	-1.73583	12	12	1	29	0.47541
ENSG00000100201.20	0.00793427	0.0177547	0.0223518	0.0385805	0.0144175	1.81712	11	12	0.916667	39	0.639344
ENSG00000100209.9	0.0592184	0.0183794	-0.0295532	0.0265889	0.0887717	-1.49905	16	19	0.842105	18	0.295082
ENSG00000100211.10	-0.0591199	0.026092	-0.0754464	0.0434191	0.0163265	0.276158	10	10	1	42	0.688525
ENSG00000100221.10	-0.0037162	0.0183883	-0.0348514	0.0301759	0.0311352	8.37825	7	8	0.875	37	0.606557
ENSG00000100227.17	0.0757319	0.0304803	0.0803451	0.0379168	0.00461315	0.0609143	5	8	0.625	58	0.95082
ENSG00000100239.15	0.0528728	0.0375354	0.234817	0.0343461	0.181944	3.44116	10	19	0.526316	26	0.42623
ENSG00000100243.20	-0.650827	0.0753267	-0.315096	0.175534	0.335731	-0.515854	19	31	0.612903	15	0.245902
ENSG00000100258.17	0.0308896	0.0214213	-0.203231	0.0159433	0.234121	-7.57927	9	26	0.346154	0	0
ENSG00000100263.13	0.0634974	0.0498932	0.0720239	0.0488193	0.00852649	0.134281	9	14	0.642857	61	1
ENSG00000100266.18	0.164557	0.0713553	0.274014	0.060638	0.109458	0.665169	19	27	0.703704	55	0.901639
ENSG00000100284.20	0.0476124	0.0430285	0.195217	0.029907	0.147605	3.10013	28	61	0.459016	21	0.344262
ENSG00000100288.19	0.207827	0.0714695	0.117179	0.0906868	0.0906484	-0.436173	9	13	0.692308	47	0.770492
ENSG00000100290.2	-0.0290974	0.041551	-0.0913868	0.0461185	0.0622894	2.14072	11	15	0.733333	52	0.852459
ENSG00000100296.13	-0.0711826	0.141802	-0.457143	0.241169	0.38596	5.42211	24	31	0.774194	35	0.57377
ENSG00000100298.15	-0.0199463	0.0353028	-0.00902999	0.0275665	0.0109163	-0.547286	2	3	0.666667	6	0.0983607
ENSG00000100299.17	0.015549	0.161439	-1.55509	0.179241	1.57064	-101.012	12	23	0.521739	0	0
ENSG00000100300.17	0.232167	0.0174167	0.111781	0.0140184	0.120387	-0.518534	13	27	0.481481	0	0
ENSG00000100302.6	0.704643	0.110887	0.242087	0.169089	0.462556	-0.65644	42	58	0.724138	10	0.163934
ENSG00000100304.12	0.0327793	0.154323	-0.254974	0.0569911	0.287753	-8.77851	29	60	0.483333	61	1
ENSG00000100316.15	0.0789422	0.00511729	0.0037704	0.00349465	0.0751718	-0.952238	1	8	0.125	0	0
ENSG00000100325.14	0.0233615	0.0145081	0.185903	0.0329673	0.162541	6.95765	20	22	0.909091	0	0
ENSG00000100330.15	-0.0561641	0.0375629	-0.213096	0.0561296	0.156932	2.79417	20	27	0.740741	23	0.377049
ENSG00000100335.13	0.173362	0.0248784	0.0701581	0.0279827	0.103204	-0.595309	5	14	0.357143	0	0
ENSG00000100336.17	-0.37542	0.189751	-0.37793	0.178037	0.00251016	0.00668627	88	155	0.567742	61	1
ENSG00000100344.10	0.0516044	0.0155531	0	0	0.0516044	-1	0	8	0	0	0
ENSG00000100347.14	-0.0367306	0.0374677	-0.346893	0.0443667	0.310163	8.44426	7	7	1	0	0
ENSG00000100348.9	-0.00995369	0.0120736	0.000435916	0.0151297	0.0103896	-1.04379	7	13	0.538462	58	0.95082
ENSG00000100350.14	0.0204657	0.0362828	0.17968	0.0354201	0.159214	7.77957	17	18	0.944444	12	0.196721
ENSG00000100360.14	-0.217278	0.0360489	-0.015356	0.0239318	0.201922	-0.929326	4	8	0.5	2	0.0327869
ENSG00000100365.14	-0.00439925	0.0243312	-0.0936573	0.0337395	0.0892581	20.2894	9	18	0.5	20	0.327869
ENSG00000100368.13	-0.0511062	0.0326152	-0.0318738	0.0679435	0.0192324	-0.376322	33	49	0.673469	47	0.770492
ENSG00000100372.14	0.018125	0.0220411	0.128249	0.0202693	0.110124	6.07583	15	18	0.833333	8	0.131148
ENSG00000100376.11	-1.51452	0.184242	-0.182352	0.630993	1.33217	-0.879597	34	40	0.85	10	0.163934
ENSG00000100412.15	0.00925459	0.0173336	0.151968	0.018597	0.142714	15.4208	13	18	0.722222	0	0
ENSG00000100416.12	-0.0416462	0.0245879	0.0166132	0.0169547	0.0582594	-1.39891	9	35	0.257143	61	1
ENSG00000100418.7	0.0203057	0.0203143	0.0119048	0.0206002	0.00840089	-0.41372	13	17	0.764706	58	0.95082
ENSG00000100429.17	-0.489914	0.157386	-0.164586	0.162179	0.325328	-0.664052	5	12	0.416667	31	0.508197
ENSG00000100439.10	-0.142747	0.104257	-0.355352	0.0944436	0.212605	1.48938	10	17	0.588235	56	0.918033
ENSG00000100441.9	-0.728965	0.0717616	-0.129721	0.0981831	0.599245	-0.822048	3	7	0.428571	0	0
ENSG00000100445.17	0.0176453	0.0460687	-0.225965	0.0533113	0.24361	-13.806	10	21	0.47619	9	0.147541
ENSG00000100453.12	0.0212336	0.0437886	-0.00558224	0.0532123	0.0268159	-1.2629	12	24	0.5	60	0.983607
ENSG00000100461.17	0.139751	0.0205903	-0.494629	0.0786855	0.634381	-4.53936	10	15	0.666667	0	0
ENSG00000100483.13	-0.0931134	0.0207004	-0.122494	0.0268623	0.0293805	0.315535	14	17	0.823529	53	0.868852
ENSG00000100485.11	-0.0279573	0.0256848	-0.0959222	0.027516	0.0679649	2.43103	15	20	0.75	61	1
ENSG00000100490.9	-0.0719241	0.100344	0.255192	0.113196	0.327116	-4.54807	33	53	0.622642	35	0.57377
ENSG00000100504.16	0.0629531	0.0477037	0.0905025	0.0508315	0.0275494	0.437618	6	10	0.6	61	1
ENSG00000100505.13	0.121211	0.0469118	0.0745477	0.0644113	0.0466629	-0.384974	14	16	0.875	60	0.983607
ENSG00000100528.11	0.0453547	0.0213615	0.0759059	0.0241815	0.0305512	0.673606	7	11	0.636364	61	1
ENSG00000100554.11	0.0619343	0.0262138	0.0600183	0.0453664	0.00191604	-0.0309366	5	11	0.454545	61	1
ENSG00000100558.8	0.466291	0.157205	0.663975	0.375646	0.197684	0.42395	33	45	0.733333	44	0.721311
ENSG00000100564.8	0.0275715	0.0244874	0.155922	0.0240629	0.128351	4.65521	5	6	0.833333	51	0.836066
ENSG00000100568.10	0.109773	0.036437	0.180745	0.052946	0.0709721	0.646537	19	22	0.863636	44	0.721311
ENSG00000100577.18	0.0529895	0.0495897	0.0885724	0.112556	0.035583	0.67151	12	13	0.923077	46	0.754098
ENSG00000100580.7	-0.245738	0.020092	0.0307077	0.0172555	0.276446	-1.12496	11	20	0.55	0	0
ENSG00000100592.15	0.0961968	0.0333688	0.113396	0.0444909	0.0171992	0.178792	33	44	0.75	54	0.885246
ENSG00000100596.6	-0.353983	0.0874791	-0.0488976	0.0938919	0.305086	-0.861865	27	41	0.658537	29	0.47541
ENSG00000100599.15	0.36951	0.0605431	-0.121046	0.0723309	0.490556	-1.32759	19	29	0.655172	0	0
ENSG00000100601.9	0.0593909	0.0705421	0.112779	0.0735477	0.0533886	0.898936	66	81	0.814815	59	0.967213
ENSG00000100605.16	0.0762979	0.0408143	-0.0786757	0.0267254	0.154974	-2.03116	13	19	0.684211	0	0
ENSG00000100614.17	0.0379665	0.0216151	-0.00240969	0.015465	0.0403762	-1.06347	7	13	0.538462	26	0.42623
ENSG00000100629.16	-0.391737	0.06145	-0.143507	0.0759772	0.24823	-0.633664	31	38	0.815789	7	0.114754
ENSG00000100697.14	-0.00504199	0.0172758	0.0110384	0.0200974	0.0160804	-3.1893	14	19	0.736842	61	1
ENSG00000100714.15	-0.112481	0.0487444	-0.145268	0.0710937	0.032787	0.291489	5	10	0.5	59	0.967213
ENSG00000100726.14	-0.06641	0.0872186	-0.57367	0.105301	0.50726	7.6383	9	16	0.5625	5	0.0819672
ENSG00000100731.15	0.0330167	0.0372996	0.193759	0.0764507	0.160743	4.86853	22	23	0.956522	23	0.377049
ENSG00000100739.10	-0.143784	0.0787467	-0.137462	0.0775463	0.00632232	-0.0439709	23	26	0.884615	61	1
ENSG00000100744.14	0.211432	0.0963958	0.00680781	0.134539	0.204625	-0.967801	61	71	0.859155	52	0.852459
ENSG00000100802.14	0.0879147	0.0242931	0.0473744	0.0180131	0.0405403	-0.461132	8	19	0.421053	60	0.983607
ENSG00000100804.18	0.0216142	0.024612	0.114734	0.0147015	0.0931201	4.30828	11	26	0.423077	6	0.0983607
ENSG00000100814.17	0.0641952	0.0431596	-0.0162428	0.055313	0.080438	-1.25302	7	9	0.777778	41	0.672131
ENSG00000100815.12	0.0585584	0.0138736	0.107079	0.0430461	0.048521	0.828592	18	21	0.857143	26	0.42623
ENSG00000100883.11	-0.0367377	0.0116519	0.0131727	0.0216153	0.0499104	-1.35856	8	10	0.8	32	0.52459
ENSG00000100890.15	0.148557	0.112166	0.191984	0.194815	0.043427	0.292325	28	34	0.823529	54	0.885246
ENSG00000100902.10	0.0297071	0.0318584	0.113907	0.0389571	0.0842004	2.83435	26	36	0.722222	41	0.672131
ENSG00000100906.10	-0.00583452	0.0674219	0.133116	0.057216	0.13895	-23.8152	16	28	0.571429	53	0.868852
ENSG00000100908.13	-0.31988	0.0992079	-0.119	0.122142	0.200879	-0.627984	15	22	0.681818	37	0.606557
ENSG00000100968.13	0.0506755	0.0406721	0.0832432	0.0491885	0.0325677	0.64267	9	19	0.473684	54	0.885246
ENSG00000100979.14	-0.0163576	0.0462962	0.189504	0.033251	0.205862	-12.5851	8	13	0.615385	1	0.0163934
ENSG00000100983.9	-0.271851	0.128611	0.0817379	0.118681	0.353589	-1.30067	52	77	0.675325	61	1
ENSG00000100991.11	-0.125707	0.0330208	-0.449889	0.0664142	0.324182	2.57888	35	39	0.897436	0	0
ENSG00000100994.11	0.0311143	0.0588426	0.222365	0.0809712	0.191251	6.1467	20	33	0.606061	39	0.639344
ENSG00000100997.18	0.151876	0.0511217	-0.110284	0.044965	0.26216	-1.72615	52	61	0.852459	2	0.0327869
ENSG00000101004.14	-0.0040445	0.0650012	0.0793163	0.0733174	0.0833608	-20.6109	11	34	0.323529	57	0.934426
ENSG00000101017.13	0.0293929	0.0776661	-0.0234528	0.223363	0.0528457	-1.79791	17	20	0.85	34	0.557377
ENSG00000101019.21	0.0780353	0.0484402	-0.233478	0.131601	0.311513	-3.99195	34	40	0.85	8	0.131148
ENSG00000101049.14	-0.146638	0.0288726	-0.000725896	0.00276294	0.145912	-0.99505	1	10	0.1	0	0
ENSG00000101052.12	-0.0354318	0.049095	-0.0946744	0.0537708	0.0592426	1.67202	34	53	0.641509	61	1
ENSG00000101079.20	0	0	0	0	0		0	1	0	0	0
ENSG00000101104.12	-0.0516854	0.0237517	-0.0606595	0.034359	0.00897411	0.17363	3	3	1	57	0.934426
ENSG00000101109.11	0.118143	0.0385765	0.180688	0.0395065	0.0625446	0.529397	31	44	0.704545	60	0.983607
ENSG00000101115.12	-0.184621	0.0882116	-0.250129	0.0961137	0.0655075	0.35482	22	29	0.758621	58	0.95082
ENSG00000101150.17	0.0437986	0.0355968	-0.103493	0.0273619	0.147292	-3.36293	11	32	0.34375	3	0.0491803
ENSG00000101158.13	-0.00109689	0.156356	-0.748676	0.20327	0.747579	681.547	50	62	0.806452	8	0.131148
ENSG00000101181.17	0.0788117	0.026099	0.00279675	0.0181705	0.0760149	-0.964513	7	14	0.5	53	0.868852
ENSG00000101188.4	-0.33796	0.139177	-0.220747	0.133867	0.117213	-0.346824	18	53	0.339623	58	0.95082
ENSG00000101190.12	-0.0250806	0.12559	0.385545	0.127635	0.410626	-16.3723	20	47	0.425532	28	0.459016
ENSG00000101191.16	-0.0303079	0.0190189	-0.0846741	0.0357742	0.0543662	1.7938	6	8	0.75	24	0.393443
ENSG00000101194.17	-0.105494	0.0227444	0	0	0.105494	-1	0	8	0	0	0
ENSG00000101197.12	0.253989	0.0774853	0.842867	0.110386	0.588877	2.31851	4	9	0.444444	4	0.0655738
ENSG00000101198.14	-0.0160706	0.0189613	0.492503	0.0666309	0.508574	-31.6462	5	7	0.714286	0	0
ENSG00000101216.10	0.138138	0.0409965	0.0980674	0.102591	0.0400705	-0.290076	19	35	0.542857	35	0.57377
ENSG00000101220.17	0.0746749	0.0678529	0.0561304	0.0212665	0.0185445	-0.248336	8	20	0.4	61	1
ENSG00000101224.17	-0.115948	0.0565851	-0.0421572	0.0510408	0.0737912	-0.636414	10	22	0.454545	61	1
ENSG00000101230.5	0.229811	0.0968241	0.459731	0.0937914	0.22992	1.00047	19	21	0.904762	61	1
ENSG00000101236.16	-0.00914171	0.0249798	-0.00706275	0.0290377	0.00207896	-0.227414	12	14	0.857143	60	0.983607
ENSG00000101247.17	0.0282878	0.0518306	0.560653	0.0519188	0.532365	18.8196	11	11	1	2	0.0327869
ENSG00000101255.10	0.063984	0.0345563	0.113886	0.0352082	0.0499021	0.779915	7	7	1	57	0.934426
ENSG00000101276.14	0.200342	0.0991829	0.259446	0.0234264	0.0591043	0.295017	4	6	0.666667	61	1
ENSG00000101282.8	-0.190746	0.115446	-0.0467063	0.157082	0.14404	-0.755139	20	40	0.5	53	0.868852
ENSG00000101298.13	0.0275351	0.0169489	0.0171198	0.0145019	0.0104152	-0.378253	4	9	0.444444	60	0.983607
ENSG00000101306.10	0.0314945	0.0983936	0.71195	0.0181735	0.680456	21.6055	7	19	0.368421	32	0.52459
ENSG00000101307.15	-0.606386	0.132829	-0.0176416	0.387165	0.588745	-0.970907	29	43	0.674419	22	0.360656
ENSG00000101310.14	-0.12751	0.0409606	-0.0405717	0.0563553	0.086938	-0.681815	29	42	0.690476	61	1
ENSG00000101335.9	0.0163705	0.0281841	0.066792	0.0125913	0.0504215	3.08002	10	17	0.588235	46	0.754098
ENSG00000101349.16	0.106153	0.0874523	0.467963	0.151356	0.361809	3.40836	24	34	0.705882	21	0.344262
ENSG00000101367.8	-0.0580701	0.0322787	0.0169762	0.0462927	0.0750463	-1.29234	32	57	0.561404	47	0.770492
ENSG00000101384.11	0.114621	0.0505598	0.149982	0.0874227	0.0353607	0.3085	13	19	0.684211	52	0.852459
ENSG00000101405.3	0.0338592	0.166519	0.241401	0.157086	0.207541	6.12954	26	38	0.684211	59	0.967213
ENSG00000101407.12	-0.0949055	0.0465654	0.14485	0.0586901	0.239755	-2.52625	15	29	0.517241	7	0.114754
ENSG00000101413.11	0.0742056	0.0295555	0.107873	0.0535799	0.0336677	0.453709	13	21	0.619048	60	0.983607
ENSG00000101425.12	-0.0717966	0.0768664	-0.344758	0.116822	0.272962	3.80187	34	44	0.772727	21	0.344262
ENSG00000101439.8	-0.0115908	0.0212489	-0.268004	0.088749	0.256413	22.1222	27	29	0.931034	2	0.0327869
ENSG00000101440.9	-0.0630339	0.0587637	-0.0826843	0.0790018	0.0196504	0.311743	8	19	0.421053	57	0.934426
ENSG00000101442.9	-0.186025	0.0740587	-0.243068	0.159989	0.0570428	0.30664	10	12	0.833333	37	0.606557
ENSG00000101447.14	-0.407895	0.12175	-0.833883	0.235211	0.425988	1.04436	49	62	0.790323	22	0.360656
ENSG00000101452.14	-0.110375	0.0479211	-0.127309	0.107381	0.0169346	0.153428	12	14	0.857143	42	0.688525
ENSG00000101457.12	0.235745	0.057678	0.16308	0.16846	0.0726652	-0.308236	12	15	0.8	27	0.442623
ENSG00000101460.12	0.0590894	0.0302655	0.0563437	0.0695206	0.00274576	-0.0464679	20	24	0.833333	48	0.786885
ENSG00000101474.11	0.1185	0.0186232	-0.0154015	0.0083616	0.133902	-1.12997	10	21	0.47619	0	0
ENSG00000101489.19	-0.146699	0.07117	-0.187003	0.0860643	0.0403046	0.274744	26	34	0.764706	55	0.901639
ENSG00000101546.12	0.06961	0.0335498	0.162552	0.0226682	0.0929422	1.33519	6	6	1	41	0.672131
ENSG00000101558.13	0.0249574	0.0230693	-0.100841	0.026928	0.125798	-5.04051	14	14	1	0	0
ENSG00000101574.14	0.0182127	0.0235066	0.260349	0.0321346	0.242137	13.295	16	17	0.941176	0	0
ENSG00000101577.9	0.00396079	0.0725705	0.0607207	0.0696606	0.0567599	14.3305	20	26	0.769231	61	1
ENSG00000101596.14	0.00550628	0.0172169	0.134879	0.0290115	0.129373	23.4955	12	20	0.6	5	0.0819672
ENSG00000101605.12	0.053035	0.0825635	-0.0452844	0.100416	0.0983193	-1.85386	20	30	0.666667	53	0.868852
ENSG00000101608.12	-0.0153112	0.00918633	-0.0358871	0.0128073	0.0205759	1.34384	8	8	1	44	0.721311
ENSG00000101639.18	-0.874181	0.0745096	-0.193849	0.234615	0.680332	-0.778251	53	66	0.80303	0	0
ENSG00000101670.11	0.239601	0.0474228	-0.048237	0.0528571	0.287838	-1.20132	56	71	0.788732	0	0
ENSG00000101680.14	0.267919	0.13247	0.183282	0.144949	0.0846369	-0.315905	62	90	0.688889	59	0.967213
ENSG00000101751.10	-0.610923	0.0763572	0.0662604	0.245621	0.677183	-1.10846	46	48	0.958333	3	0.0491803
ENSG00000101752.11	0.14294	0.0580978	-0.0130664	0.0349406	0.156006	-1.09141	45	61	0.737705	31	0.508197
ENSG00000102445.18	0.122095	0.0356163	0.220495	0.0896598	0.0984001	0.80593	10	10	1	30	0.491803
ENSG00000102452.15	-0.132553	0.050479	-0.139728	0.0658992	0.00717539	0.0541322	24	35	0.685714	61	1
ENSG00000102468.10	0.133631	0.10163	0.3504	0.0905103	0.216769	1.62214	11	17	0.647059	57	0.934426
ENSG00000102543.14	0.201241	0.0328853	0.143371	0.0483687	0.05787	-0.287565	13	23	0.565217	49	0.803279
ENSG00000102572.14	0.229222	0.0743115	-0.143092	0.072826	0.372314	-1.62425	61	95	0.642105	0	0
ENSG00000102580.14	0.0227694	0.0659667	-0.0159926	0.0696924	0.038762	-1.70237	53	77	0.688312	58	0.95082
ENSG00000102595.19	0.249976	0.0588662	-0.293815	0.111358	0.54379	-2.17537	37	43	0.860465	0	0
ENSG00000102606.17	0.278645	0.0608112	0.0494691	0.0920132	0.229176	-0.822465	9	10	0.9	30	0.491803
ENSG00000102683.7	0.0905039	0.0809366	-0.190818	0.0892283	0.281322	-3.1084	55	87	0.632184	25	0.409836
ENSG00000102699.5	-0.0011637	0.0495349	0.104639	0.0722527	0.105803	-90.9192	26	32	0.8125	32	0.52459
ENSG00000102710.19	0.486805	0.0365332	0.0266074	0.0455157	0.460197	-0.945343	43	59	0.728814	0	0
ENSG00000102781.13	-0.1298	0.0962106	0.0866977	0.0805231	0.216498	-1.66793	51	77	0.662338	61	1
ENSG00000102804.14	0.0242502	0.0567763	-0.0664532	0.104806	0.0907034	-3.74031	17	21	0.809524	48	0.786885
ENSG00000102837.6	0.045575	0.179912	0.268865	0.0473327	0.22329	4.8994	12	23	0.521739	61	1
ENSG00000102854.15	0.489428	0.218835	0	0	0.489428	-1	0	7	0	0	0
ENSG00000102858.12	0.641555	0.119201	0.332465	0.279555	0.30909	-0.481783	22	27	0.814815	38	0.622951
ENSG00000102878.16	-0.0886953	0	0	0	0.0886953	-1	0	1	0	0	0
ENSG00000102882.11	0.0142692	0.0261685	-0.0454608	0.0306296	0.0597299	-4.18594	13	19	0.684211	39	0.639344
ENSG00000102886.14	0.20126	0.0653114	-0.0146035	0.0174519	0.215863	-1.07256	5	50	0.1	4	0.0655738
ENSG00000102900.12	0.0417666	0.0143514	0.0569754	0.0141103	0.0152088	0.364137	8	14	0.571429	61	1
ENSG00000102910.13	-0.0126477	0.0828113	-0.182053	0.0312045	0.169406	13.3942	15	18	0.833333	9	0.147541
ENSG00000102962.4	0.0824883	0.0208192	0.166044	0.0240312	0.0835558	1.01294	7	8	0.875	4	0.0655738
ENSG00000102967.11	-0.0693926	0.0198452	-0.112726	0.0289789	0.0433329	0.62446	5	6	0.833333	38	0.622951
ENSG00000102970.10	-0.189012	0.110073	0.0938763	0.130508	0.282888	-1.49667	17	23	0.73913	36	0.590164
ENSG00000102996.4	-0.0751019	0.0354018	-0.0499392	0.0433771	0.0251627	-0.335048	5	8	0.625	61	1
ENSG00000103037.11	0.000184961	0.00292156	0	0	0.000184961	-1	0	4	0	61	1
ENSG00000103051.18	-0.273861	0.00773512	-0.00526685	0.00263498	0.268594	-0.980768	1	6	0.166667	0	0
ENSG00000103064.13	0.528013	0.0697795	-0.66925	0.0896995	1.19726	-2.26749	28	44	0.636364	0	0
ENSG00000103066.12	-0.0142914	0.0161467	-0.242519	0.0326436	0.228227	15.9696	8	9	0.888889	0	0
ENSG00000103089.8	-0.116039	0.0312218	-0.00524111	0.0196232	0.110798	-0.954833	14	34	0.411765	18	0.295082
ENSG00000103111.14	-0.000153213	0.0432978	0.0986907	0.0615266	0.0988439	-645.141	26	29	0.896552	38	0.622951
ENSG00000103121.8	-0.0118683	0.0163181	0.00258665	0.00296239	0.0144549	-1.21795	3	4	0.75	61	1
ENSG00000103148.15	-0.429847	0.166246	0.138549	0.0634861	0.568396	-1.32232	12	33	0.363636	5	0.0819672
ENSG00000103168.16	-0.704849	0.212791	-0.568016	0.357661	0.136833	-0.194131	38	48	0.791667	46	0.754098
ENSG00000103174.11	0.0180728	0.0571949	0.0433707	0.0795388	0.0252979	1.39977	13	18	0.722222	57	0.934426
ENSG00000103197.16	-0.00590545	0.0158882	-0.0360754	0.0144539	0.0301699	5.10883	3	13	0.230769	61	1
ENSG00000103199.13	-0.371616	0.112613	-0.153053	0.160235	0.218563	-0.588142	39	53	0.735849	40	0.655738
ENSG00000103202.12	-0.0206548	0.0632853	-0.106222	0.0476337	0.0855672	4.14273	3	13	0.230769	61	1
ENSG00000103222.18	-0.294923	0.0556399	0.0178958	0.0738022	0.312819	-1.06068	27	40	0.675	2	0.0327869
ENSG00000103226.17	-0.203402	0.266189	-1.56688	0.279859	1.36347	6.70336	39	64	0.609375	7	0.114754
ENSG00000103227.18	0.131315	0.0746103	0.707643	0.0929939	0.576328	4.38889	18	35	0.514286	3	0.0491803
ENSG00000103245.13	0.873975	0.146689	-0.0580012	0.0199579	0.931976	-1.06636	10	40	0.25	0	0
ENSG00000103248.18	0.15665	0.0809287	-0.264289	0.098345	0.420939	-2.68714	41	64	0.640625	7	0.114754
ENSG00000103249.17	0.0207685	0.0621371	0.0484234	0.0503098	0.0276549	1.33158	14	42	0.333333	61	1
ENSG00000103253.17	0.162377	0.0331235	-0.00796385	0.0132579	0.170341	-1.04905	4	16	0.25	0	0
ENSG00000103257.8	-0.103649	0.0540461	-0.0593531	0.0361212	0.044296	-0.427365	10	27	0.37037	61	1
ENSG00000103269.13	0.436612	0.0528781	0.104035	0.0122963	0.332577	-0.761721	4	13	0.307692	0	0
ENSG00000103275.19	0.460147	0.0317225	-0.0318414	0.0044012	0.491988	-1.0692	3	38	0.0789474	0	0
ENSG00000103313.12	-0.12502	0.0303136	-0.0928194	0.0718665	0.0322004	-0.257562	7	8	0.875	33	0.540984
ENSG00000103316.10	-0.102922	0.00349606	-0.0196331	0.00541804	0.0832884	-0.809242	3	4	0.75	0	0
ENSG00000103326.11	-0.122541	0.0609419	0	0	0.122541	-1	0	6	0	0	0
ENSG00000103335.21	0.0438604	0.0622226	-0.154336	0.0429903	0.198196	-4.51879	14	53	0.264151	59	0.967213
ENSG00000103351.12	0.11198	0.091718	0.665898	0.0905899	0.553918	4.94659	25	47	0.531915	2	0.0327869
ENSG00000103356.15	0.192956	0.0354489	0.0956829	0.0968907	0.0972728	-0.50412	26	26	1	31	0.508197
ENSG00000103381.11	0.0788039	0.0404528	0.277668	0.0783852	0.198864	2.52352	12	14	0.857143	21	0.344262
ENSG00000103415.11	-0.141957	0.0254866	-0.0796024	0.0641018	0.0623542	-0.439248	16	17	0.941176	36	0.590164
ENSG00000103460.16	-0.0208631	0.0340522	-0.0958837	0.0337113	0.0750206	3.59585	1	1	1	21	0.344262
ENSG00000103479.15	-0.0372245	0.0775325	-0.588823	0.151187	0.551599	14.8182	34	51	0.666667	1	0.0163934
ENSG00000103485.17	0.0490961	0.070801	-0.0205616	0.0942895	0.0696577	-1.4188	7	21	0.333333	53	0.868852
ENSG00000103489.11	0.0390475	0.0561962	0.217872	0.0459184	0.178824	4.57966	21	34	0.617647	18	0.295082
ENSG00000103510.19	-0.157203	0.0400978	0.273593	0.0969639	0.430796	-2.74038	9	12	0.75	1	0.0163934
ENSG00000103512.14	-0.06074	0.0960994	0.0724758	0.0743452	0.133216	-2.19321	13	30	0.433333	59	0.967213
ENSG00000103528.16	0.0735964	0.0661614	-0.0677335	0.0609586	0.14133	-1.92034	9	20	0.45	55	0.901639
ENSG00000103534.16	0.144124	0.0597898	0.170689	0.114711	0.0265645	0.184317	72	73	0.986301	51	0.836066
ENSG00000103540.16	0.0979397	0.0189774	0.0568128	0.0551034	0.0411269	-0.41992	25	28	0.892857	34	0.557377
ENSG00000103549.21	-0.0677088	0.0215799	0.0140433	0.00578042	0.0817521	-1.20741	5	17	0.294118	22	0.360656
ENSG00000103550.13	0.389788	0.0923785	0.734765	0.107718	0.344977	0.885038	28	38	0.736842	20	0.327869
ENSG00000103591.12	0.04971	0.0185146	0.0765612	0.0135042	0.0268512	0.540157	18	20	0.9	61	1
ENSG00000103599.19	-0.0126629	0.0324263	0.0495492	0.0355794	0.0622122	-4.91293	19	20	0.95	37	0.606557
ENSG00000103642.11	0.10035	0.0389879	0.253925	0.0920827	0.153575	1.53039	12	13	0.923077	12	0.196721
ENSG00000103653.16	-0.0869778	0.024931	-0.0622634	0.0416463	0.0247144	-0.284146	8	8	1	51	0.836066
ENSG00000103671.9	-0.384627	0.0189737	0.0458549	0.0224223	0.430482	-1.11922	8	27	0.296296	0	0
ENSG00000103707.9	0.00912816	0.0343732	0	0	0.00912816	-1	0	1	0	61	1
ENSG00000103723.12	0.0828795	0.0664482	0.451794	0.0584459	0.368914	4.45121	11	31	0.354839	1	0.0163934
ENSG00000103811.15	0.00853326	0.0796045	-0.0143725	0.0117367	0.0229058	-2.68429	4	15	0.266667	61	1
ENSG00000103852.12	-0.0583318	0.0669401	-0.698847	0.0956238	0.640515	10.9806	13	18	0.722222	0	0
ENSG00000103888.16	0.030153	0.0696041	-0.0411974	0.0743269	0.0713504	-2.36628	17	21	0.809524	60	0.983607
ENSG00000103932.11	-0.0659347	0.0298673	0.00378905	0.0363724	0.0697238	-1.05747	6	12	0.5	38	0.622951
ENSG00000103942.12	0.0348712	0.0244113	0.0720307	0.0318573	0.0371595	1.06562	3	6	0.5	56	0.918033
ENSG00000103966.10	-0.0353495	0.0388653	0.124914	0.0378475	0.160264	-4.53369	40	55	0.727273	3	0.0491803
ENSG00000103995.13	-0.0292844	0.0332705	-0.0514081	0.0582323	0.0221237	0.75548	8	13	0.615385	53	0.868852
ENSG00000104043.14	-0.202935	0.0596552	0.0801846	0.0990031	0.283119	-1.39513	23	35	0.657143	12	0.196721
ENSG00000104064.16	0.145573	0.0241397	0.2354	0.027852	0.0898263	0.617052	37	42	0.880952	13	0.213115
ENSG00000104147.8	0.00253213	0.00633298	0.157867	0.00268243	0.155335	61.3456	6	8	0.75	0	0
ENSG00000104219.12	-0.201944	0.0875429	0.232753	0.050074	0.434697	-2.15256	41	61	0.672131	1	0.0163934
ENSG00000104228.12	-0.114178	0.0594874	-0.0226945	0.0561587	0.0914836	-0.801236	37	54	0.685185	42	0.688525
ENSG00000104231.10	-0.0585871	0.0996842	0.0676525	0.123252	0.12624	-2.15473	96	113	0.849558	59	0.967213
ENSG00000104290.10	0.129609	0.037066	-0.119501	0.035707	0.24911	-1.92201	16	21	0.761905	0	0
ENSG00000104312.7	0.0715458	0.0898766	-0.0952479	0.0769352	0.166794	-2.33129	34	63	0.539683	61	1
ENSG00000104320.13	-0.0188741	0.0408937	0.071482	0.0486487	0.0903561	-4.78731	29	37	0.783784	55	0.901639
ENSG00000104324.15	0.254886	0.0713618	0.388825	0.100589	0.133938	0.525482	34	43	0.790698	52	0.852459
ENSG00000104325.6	-0.116449	0.0213586	-0.0381599	0.0343403	0.0782894	-0.672305	19	22	0.863636	21	0.344262
ENSG00000104327.7	-0.143976	0.212747	0.0996506	0.241585	0.243627	-1.69213	53	75	0.706667	58	0.95082
ENSG00000104341.16	-0.01136	0.101023	0.21844	0.209509	0.229801	-20.2288	46	54	0.851852	45	0.737705
ENSG00000104361.9	-0.177401	0.075007	-0.699899	0.0875965	0.522497	2.94528	41	59	0.694915	1	0.0163934
ENSG00000104388.14	0.115139	0.0242594	0.0966997	0.0711717	0.0184393	-0.160148	40	43	0.930233	32	0.52459
ENSG00000104415.13	0.00942303	0.0371423	0.108257	0.056243	0.0988335	10.4885	23	24	0.958333	30	0.491803
ENSG00000104442.9	-0.0567436	0.0253468	-0.0259348	0.0779264	0.0308088	-0.542948	39	41	0.95122	37	0.606557
ENSG00000104450.12	-0.166968	0.0614069	-0.099345	0.0810011	0.0676229	-0.405005	65	77	0.844156	55	0.901639
ENSG00000104472.9	0.343748	0.0823301	0	0	0.343748	-1	0	6	0	0	0
ENSG00000104497.13	-0.463015	0.0305568	0.158744	0.0793427	0.62176	-1.34285	33	59	0.559322	0	0
ENSG00000104518.10	0.0560782	0.0492337	-0.181384	0.0359293	0.237462	-4.23448	8	16	0.5	1	0.0163934
ENSG00000104524.13	0.0739937	0.0321983	-0.0667534	0.0388728	0.140747	-1.90215	8	24	0.333333	8	0.131148
ENSG00000104529.17	0.0769956	0.0629908	0.0977401	0.056111	0.0207446	0.269425	15	28	0.535714	60	0.983607
ENSG00000104537.16	0.0220339	0.0139136	-0.0286672	0.0351883	0.0507011	-2.30105	9	10	0.9	21	0.344262
ENSG00000104611.11	-0.095786	0.0429946	-0.0760662	0.0365047	0.0197198	-0.205874	13	19	0.684211	61	1
ENSG00000104613.11	-0.0978621	0.0450076	0.0109234	0.0783551	0.108786	-1.11162	22	31	0.709677	36	0.590164
ENSG00000104626.14	0.0107682	0.0120083	0.0705237	0.0161403	0.0597555	5.54926	7	11	0.636364	11	0.180328
ENSG00000104643.9	0.150235	0.0272983	0.0777047	0.0333181	0.07253	-0.482778	10	16	0.625	26	0.42623
ENSG00000104660.17	-0.57163	0.0570174	0.036409	0.106525	0.60804	-1.06369	24	44	0.545455	0	0
ENSG00000104689.9	0.104498	0.0928074	-0.10218	0.0532887	0.206679	-1.97782	14	25	0.56	61	1
ENSG00000104691.14	-0.0256037	0.0209841	0.186006	0.036097	0.211609	-8.26479	6	6	1	2	0.0327869
ENSG00000104728.15	0.125865	0.0361569	-0.068069	0.0275062	0.193934	-1.54081	21	29	0.724138	0	0
ENSG00000104731.13	0.344616	0.131869	0.494214	0.208104	0.149598	0.434101	18	35	0.514286	47	0.770492
ENSG00000104738.16	0.210752	0.0188293	0.0605506	0.0184847	0.150201	-0.712692	14	23	0.608696	0	0
ENSG00000104774.12	0.0304407	0.027224	0.148027	0.0311066	0.117586	3.86279	14	27	0.518519	9	0.147541
ENSG00000104804.7	-0.00248624	0.0116435	0	0	0.00248624	-1	0	10	0	61	1
ENSG00000104808.7	-0.076168	0.0614886	0.0400535	0.0445611	0.116221	-1.52586	13	33	0.393939	61	1
ENSG00000104812.14	-0.0515082	0.0317424	-0.107745	0.0177096	0.0562371	1.09181	8	14	0.571429	61	1
ENSG00000104823.8	-0.0456638	0.0368756	0.0588121	0.0208342	0.104476	-2.28794	11	20	0.55	59	0.967213
ENSG00000104835.14	-0.487152	0.024377	-0.026885	0.0129143	0.460267	-0.944812	4	15	0.266667	0	0
ENSG00000104852.14	-0.00525922	0.0123738	0.0422118	0.00800661	0.047471	-9.02625	3	5	0.6	9	0.147541
ENSG00000104863.11	-0.043803	0.120685	0.48213	0.13625	0.525933	-12.0068	23	58	0.396552	11	0.180328
ENSG00000104870.12	0.0160962	0.0442271	-0.0278632	0.00973014	0.0439594	-2.73105	2	11	0.181818	61	1
ENSG00000104883.7	-0.0603652	0.0465153	-0.0474289	0.0141518	0.0129363	-0.214301	3	7	0.428571	61	1
ENSG00000104884.14	-0.0483562	0.0153794	-0.0282773	0.0166962	0.0200789	-0.415228	5	10	0.5	49	0.803279
ENSG00000104889.5	-0.0425587	0.0386865	0.0650823	0.0259402	0.107641	-2.52924	18	28	0.642857	25	0.409836
ENSG00000104894.11	0.0861527	0.0588658	-0.137701	0.0589804	0.223854	-2.59834	18	28	0.642857	27	0.442623
ENSG00000104899.7	0.777225	0.283231	0.21344	0.129585	0.563784	-0.725381	7	14	0.5	51	0.836066
ENSG00000104901.6	0.0398724	0.129874	-0.0351975	0.282516	0.0750699	-1.88275	13	15	0.866667	44	0.721311
ENSG00000104921.14	-0.355302	0.0838812	-0.0632086	0.0173314	0.292093	-0.822099	6	16	0.375	53	0.868852
ENSG00000104936.17	0.128459	0.0401208	-0.0176448	0.0158377	0.146104	-1.13736	3	22	0.136364	17	0.278689
ENSG00000104951.15	-0.181827	0.018686	-0.0067917	0.0048398	0.175036	-0.962648	4	7	0.571429	0	0
ENSG00000104953.19	-0.345794	0.0703404	0.025465	0.0116303	0.371259	-1.07364	5	26	0.192308	0	0
ENSG00000104960.15	-0.00250793	0.0334859	0.0404925	0.0324787	0.0430005	-17.1458	12	31	0.387097	59	0.967213
ENSG00000104964.14	0.00985924	0.07244	0.080083	0.035441	0.0702238	7.12264	13	47	0.276596	61	1
ENSG00000104970.10	-0.216458	0.0798669	-0.318172	0.112545	0.101715	0.469905	10	22	0.454545	58	0.95082
ENSG00000104972.15	-0.0476368	0.0503957	-0.0620899	0.0293886	0.0144531	0.303402	13	32	0.40625	61	1
ENSG00000104973.16	-0.371196	0.0859798	0.0427888	0.0629987	0.413984	-1.11527	28	56	0.5	7	0.114754
ENSG00000104974.11	0.0656514	0.0755134	-0.161157	0.0578656	0.226808	-3.45473	20	55	0.363636	37	0.606557
ENSG00000104979.8	-0.0541214	0.0169575	-0.073133	0.0473337	0.0190116	0.351278	6	6	1	24	0.393443
ENSG00000104980.7	0.0771452	0.045193	0.524052	0.0677447	0.446907	5.79306	8	12	0.666667	0	0
ENSG00000104998.3	0.0810738	0.102407	-0.0136265	0.0775988	0.0947003	-1.16808	16	39	0.410256	61	1
ENSG00000105048.16	0.502708	0.116457	0.142322	0.0297101	0.360386	-0.716889	4	12	0.333333	25	0.409836
ENSG00000105053.10	0.0301297	0.0205542	0.0661091	0.0284264	0.0359794	1.19415	3	3	1	61	1
ENSG00000105072.8	0.293242	0.0660171	0.083493	0.145638	0.209748	-0.715276	8	8	1	29	0.47541
ENSG00000105088.8	-0.34225	0.0395396	-0.0125974	0.0143307	0.329652	-0.963192	16	29	0.551724	0	0
ENSG00000105122.12	0.000787179	0.0171809	-0.0227301	0.00464491	0.0235173	-29.8754	7	13	0.538462	61	1
ENSG00000105136.20	0.341056	0.15057	0.174484	0.223591	0.166572	-0.488401	62	90	0.688889	51	0.836066
ENSG00000105146.12	-0.0937272	0.0750589	-0.133403	0.0927995	0.0396761	0.423315	14	19	0.736842	57	0.934426
ENSG00000105171.9	0.0351129	0.0390005	0.00774283	0.0501443	0.0273701	-0.779488	28	39	0.717949	58	0.95082
ENSG00000105173.13	-0.0511558	0.026389	0.0252244	0.0284006	0.0763802	-1.49309	5	5	1	37	0.606557
ENSG00000105185.11	0.106722	0.0403915	0.130392	0.0273711	0.0236704	0.221796	45	69	0.652174	61	1
ENSG00000105186.15	0.0117211	0.0204191	0.369	0.0323604	0.357279	30.4816	13	13	1	0	0
ENSG00000105193.8	0.0460261	0.0204695	-0.0118698	0.0108426	0.0578959	-1.25789	29	39	0.74359	30	0.491803
ENSG00000105197.10	0.00726519	0.0141735	-0.0573832	0.008042	0.0646484	-8.89838	4	6	0.666667	0	0
ENSG00000105202.8	0.0888056	0.0390433	-0.0129743	0.0377264	0.10178	-1.1461	25	41	0.609756	38	0.622951
ENSG00000105205.6	0.0734745	0.0463235	0.0560669	0.0526732	0.0174077	-0.236921	16	23	0.695652	58	0.95082
ENSG00000105223.19	0.478536	0.0873984	-0.000498031	0.0504448	0.479034	-1.00104	14	23	0.608696	8	0.131148
ENSG00000105254.11	0.0278597	0.0666424	-0.0719509	0.0507133	0.0998106	-3.58262	21	31	0.677419	61	1
ENSG00000105270.14	-0.00614822	0.00627159	-0.0047823	0.00864943	0.00136592	-0.222165	7	12	0.583333	61	1
ENSG00000105278.10	0.414242	0.0657673	-0.0142477	0.0273901	0.428489	-1.03439	4	21	0.190476	0	0
ENSG00000105281.12	0.0361601	0.027695	0.0260709	0.0244817	0.0100892	-0.279015	1	2	0.5	61	1
ENSG00000105287.12	0.170181	0.0579735	0.0663249	0.0469969	0.103856	-0.610269	14	64	0.21875	47	0.770492
ENSG00000105290.11	0.065002	0.0463738	0.725929	0.107961	0.660927	10.1678	20	20	1	0	0
ENSG00000105298.13	-0.130025	0.0278252	-0.0634027	0.0339204	0.0666226	-0.512382	6	17	0.352941	27	0.442623
ENSG00000105323.16	0.112204	0.0226928	0.117528	0.0286845	0.00532358	0.0474455	15	21	0.714286	59	0.967213
ENSG00000105325.13	-0.143778	0.033532	0.0050794	0.00776306	0.148858	-1.03533	3	18	0.166667	0	0
ENSG00000105327.17	-0.0632316	0.0113446	-0.00476941	0.0105624	0.0584622	-0.924572	2	4	0.5	43	0.704918
ENSG00000105329.9	0.0308071	0.0248179	0.03143	0.0157688	0.000622948	0.0202209	5	6	0.833333	61	1
ENSG00000105352.10	-0.0312795	0.0126338	-0.0488673	0.0168629	0.0175878	0.562277	6	6	1	61	1
ENSG00000105364.13	0.0100165	0.0354427	-0.0364107	0.0234632	0.0464271	-4.63508	8	12	0.666667	59	0.967213
ENSG00000105372.6	-0.0826131	0.0196746	-0.0793091	0.012961	0.00330402	-0.039994	10	19	0.526316	61	1
ENSG00000105373.18	-0.0491146	0.0281956	-0.0562089	0.0360769	0.00709432	0.144444	7	18	0.388889	57	0.934426
ENSG00000105376.4	0.0825077	0.0714263	0.0129908	0.00800187	0.069517	-0.842551	4	6	0.666667	61	1
ENSG00000105383.14	0.100928	0.0550167	0.274985	0.0821807	0.174057	1.72457	12	27	0.444444	20	0.327869
ENSG00000105393.15	-0.284602	0.0459456	-0.160726	0.0363833	0.123876	-0.43526	17	30	0.566667	55	0.901639
ENSG00000105397.13	0.0482996	0.0296776	0.0307618	0.0303957	0.0175378	-0.363104	3	12	0.25	61	1
ENSG00000105404.10	0.0705671	0.0297722	-0.0809713	0.0505218	0.151538	-2.14744	12	33	0.363636	8	0.131148
ENSG00000105429.12	-0.00881313	0.0129325	-0.0633763	0.0173287	0.0545631	6.19112	4	8	0.5	17	0.278689
ENSG00000105443.13	0.22111	0.133888	0.429087	0.107253	0.207977	0.940602	46	99	0.464646	61	1
ENSG00000105447.12	0.0808715	0.0262303	0.0489545	0.0430797	0.031917	-0.394663	5	5	1	33	0.540984
ENSG00000105464.3	-0.252083	0.0462703	-0.0514886	0.0580617	0.200595	-0.795748	9	12	0.75	24	0.393443
ENSG00000105479.15	-0.040526	0.0420405	-0.354431	0.0997035	0.313905	7.74577	9	12	0.75	2	0.0327869
ENSG00000105483.17	0.108359	0.0312751	0.10303	0.0313694	0.00532915	-0.0491803	10	16	0.625	61	1
ENSG00000105486.13	-0.0983241	0.14533	-0.666342	0.17964	0.568018	5.777	7	16	0.4375	14	0.229508
ENSG00000105497.7	-0.126562	0.0317383	0.134564	0.0886969	0.261126	-2.06323	14	15	0.933333	4	0.0655738
ENSG00000105499.13	-0.0373111	0.166677	0.410078	0.153948	0.447389	-11.9908	29	39	0.74359	56	0.918033
ENSG00000105501.12	0.090007	0.0784613	0.0228367	0.0729443	0.0671704	-0.746279	46	66	0.69697	61	1
ENSG00000105514.7	0.0345859	0.0438302	-0.0587428	0.0119135	0.0933287	-2.69846	2	9	0.222222	21	0.344262
ENSG00000105519.15	0.0418485	0.0109015	0.00501946	0.00534454	0.036829	-0.880056	4	9	0.444444	6	0.0983607
ENSG00000105520.10	-0.0176731	0.0140043	0	0	0.0176731	-1	0	3	0	0	0
ENSG00000105523.3	-0.00492941	0.0562621	0.0464408	0.010609	0.0513703	-10.4212	3	11	0.272727	61	1
ENSG00000105552.14	-0.000669695	0.00224806	-0.0051511	0.000742818	0.0044814	6.69171	1	8	0.125	61	1
ENSG00000105556.11	-0.194803	0.137368	-0.276346	0.104922	0.0815428	0.418591	9	34	0.264706	61	1
ENSG00000105559.11	0.182314	0.0476795	0.134936	0.0409166	0.0473781	-0.259871	5	17	0.294118	60	0.983607
ENSG00000105576.15	0.0295004	0.0361204	0.0648463	0.0151426	0.0353459	1.19815	11	15	0.733333	61	1
ENSG00000105607.12	0.025264	0.07167	0.0948948	0.0305181	0.0696308	2.75613	6	25	0.24	61	1
ENSG00000105618.13	0.116745	0.0422111	0.00750345	0.0128848	0.109242	-0.935728	7	26	0.269231	61	1
ENSG00000105619.13	-0.0576405	0.0226936	-0.113845	0.021004	0.0562042	0.975081	4	21	0.190476	61	1
ENSG00000105643.9	-0.0591214	0.0115396	0	0	0.0591214	-1	0	5	0	0	0
ENSG00000105656.12	-0.0469939	0.0338407	-0.075815	0.0349648	0.0288211	0.613294	8	19	0.421053	59	0.967213
ENSG00000105668.7	0.569625	0.151527	0.230999	0.0433585	0.338626	-0.594472	9	19	0.473684	60	0.983607
ENSG00000105669.13	0.0178598	0.0113726	0	0	0.0178598	-1	0	4	0	61	1
ENSG00000105672.14	0.495242	0.0703095	0.0729641	0.027195	0.422278	-0.85267	14	28	0.5	0	0
ENSG00000105676.13	0.0636538	0.0128233	0.00804691	0.01635	0.0556069	-0.873583	22	31	0.709677	11	0.180328
ENSG00000105677.11	0.0622897	0.0318196	-0.0411424	0.0280862	0.103432	-1.6605	26	37	0.702703	22	0.360656
ENSG00000105695.14	-1.34574	0.429036	-0.244352	0.3928	1.10139	-0.818426	13	19	0.684211	50	0.819672
ENSG00000105699.16	-0.0114524	0.0740845	-0.0986925	0.0663267	0.0872401	7.61766	37	68	0.544118	58	0.95082
ENSG00000105700.10	-0.0397734	0.0321885	0.0180576	0.0245722	0.0578309	-1.45401	5	11	0.454545	58	0.95082
ENSG00000105707.13	-0.012027	0.0425694	-0.025594	0.0292532	0.013567	1.12804	20	44	0.454545	61	1
ENSG00000105708.8	0.0225224	0.023195	0.0965436	0.0206229	0.0740212	3.28657	6	11	0.545455	61	1
ENSG00000105726.16	0.0210692	0.0488221	-0.000917796	0.0196112	0.021987	-1.04356	3	4	0.75	61	1
ENSG00000105738.10	-0.200236	0.047928	-0.230622	0.0506468	0.0303861	0.151751	37	51	0.72549	61	1
ENSG00000105750.14	-0.0728127	0.281936	0.187211	0.213945	0.260024	-3.57113	129	173	0.745665	61	1
ENSG00000105755.7	0.126833	0.061538	-0.0344326	0.107157	0.161265	-1.27148	18	35	0.514286	36	0.590164
ENSG00000105771.13	-0.0407718	0.0818308	0.209636	0.117491	0.250407	-6.14169	31	47	0.659574	21	0.344262
ENSG00000105778.18	0.0288351	0.0388477	0.0266476	0.0390608	0.00218742	-0.0758599	1	1	1	59	0.967213
ENSG00000105793.15	0.360114	0.103811	-0.111637	0.105629	0.471751	-1.31	51	113	0.451327	2	0.0327869
ENSG00000105808.17	0.238073	0.0970005	-0.080082	0.0872239	0.318155	-1.33637	13	27	0.481481	18	0.295082
ENSG00000105810.9	-0.00209893	0.0012455	0.0879861	0.00171809	0.0900851	-42.9195	4	6	0.666667	0	0
ENSG00000105821.14	0.12427	0.0703317	-0.422025	0.0683262	0.546295	-4.39603	34	49	0.693878	0	0
ENSG00000105849.5	0.135915	0.0750053	0.207524	0.0899362	0.0716095	0.526871	30	37	0.810811	59	0.967213
ENSG00000105852.10	-0.0328365	0.046699	-0.204695	0.0954233	0.171858	5.23376	22	26	0.846154	20	0.327869
ENSG00000105854.12	-0.0285807	0.0374207	-0.170566	0.0783658	0.141986	4.96789	7	8	0.875	22	0.360656
ENSG00000105866.13	-0.074077	0.0113816	-0.012232	0.0175701	0.061845	-0.834875	3	4	0.75	14	0.229508
ENSG00000105875.13	0.082263	0.0449774	0.0930525	0.0948253	0.0107895	0.131159	10	11	0.909091	52	0.852459
ENSG00000105880.4	-0.0579408	0.0497769	0.0258508	0.0644581	0.0837916	-1.44616	19	21	0.904762	58	0.95082
ENSG00000105887.10	0.0390526	0.0186264	0.0324328	0.0142053	0.00661974	-0.169508	13	19	0.684211	61	1
ENSG00000105889.14	-0.534841	0.0205561	0.095513	0.0209092	0.630354	-1.17858	7	15	0.466667	0	0
ENSG00000105894.11	0.0797201	0.0387131	0.206575	0.0315295	0.126855	1.59125	13	14	0.928571	10	0.163934
ENSG00000105926.15	0.75075	0.107683	0.32962	0.275223	0.42113	-0.560946	24	26	0.923077	30	0.491803
ENSG00000105928.13	0.378467	0.0648938	0.204089	0.063577	0.174377	-0.460747	12	19	0.631579	33	0.540984
ENSG00000105953.14	-0.0349458	0.0366798	0.135022	0.0545549	0.169967	-4.86374	43	61	0.704918	13	0.213115
ENSG00000105963.13	0.0453446	0.0803457	-0.0252215	0.0103101	0.070566	-1.55622	8	27	0.296296	61	1
ENSG00000105971.14	-0.00371529	0.0253314	0.0274816	0.0291291	0.0311969	-8.3969	16	25	0.64	61	1
ENSG00000105976.14	0.0239554	0.0129601	0.0391406	0.0425149	0.0151852	0.633896	28	28	1	39	0.639344
ENSG00000105982.16	0.134148	0.09786	-0.0810539	0.0289864	0.215202	-1.60421	13	17	0.764706	13	0.213115
ENSG00000106009.15	-0.00235202	0.00256117	-0.00459722	0.00213978	0.0022452	0.954587	2	6	0.333333	56	0.918033
ENSG00000106012.17	-0.0660253	0.0280736	-0.00486283	0.0305501	0.0611624	-0.926349	8	16	0.5	26	0.42623
ENSG00000106013.14	-0.201467	0.0480653	-0.0562345	0.0701414	0.145232	-0.720875	10	11	0.909091	26	0.42623
ENSG00000106034.17	0.000983706	0.016055	0.0832672	0.0169065	0.0822835	83.6464	6	6	1	11	0.180328
ENSG00000106049.8	0.139436	0.0653691	0.0989758	0.110697	0.0404599	-0.290169	24	26	0.923077	51	0.836066
ENSG00000106066.14	-0.00413846	0.043004	0.00444308	0.07973	0.00858154	-2.07361	12	12	1	50	0.819672
ENSG00000106069.21	-0.0711341	0.0350799	-0.0449603	0.0339851	0.0261738	-0.36795	2	2	1	43	0.704918
ENSG00000106077.18	-0.115445	0.0417361	-0.0952176	0.0575451	0.0202278	-0.175215	3	7	0.428571	51	0.836066
ENSG00000106078.17	-0.10213	0.0573347	-0.187281	0.0508293	0.0851512	0.833753	19	20	0.95	60	0.983607
ENSG00000106086.18	0.0437545	0.0305774	0.137539	0.0348292	0.0937843	2.14342	21	35	0.6	40	0.655738
ENSG00000106100.10	0.0278584	0.107715	-0.0410248	0.145232	0.0688832	-2.47262	35	40	0.875	57	0.934426
ENSG00000106113.18	0.113265	0.077348	0.145652	0.0963401	0.0323869	0.28594	6	8	0.75	55	0.901639
ENSG00000106123.11	-0.0629535	0.0524662	0.0128036	0.00269898	0.0757571	-1.20338	3	7	0.428571	60	0.983607
ENSG00000106125.14	0.411232	0.180393	0.336657	0.30811	0.0745751	-0.181346	29	36	0.805556	47	0.770492
ENSG00000106128.18	-0.308477	0.0561378	-0.235156	0.0416182	0.0733205	-0.237686	20	31	0.645161	59	0.967213
ENSG00000106153.12	-0.271643	0.0389169	-0.231216	0.0528731	0.0404269	-0.148823	27	37	0.72973	49	0.803279
ENSG00000106178.6	-0.137545	0.116137	0.196535	0.147333	0.33408	-2.42887	41	55	0.745455	40	0.655738
ENSG00000106258.13	0.0974669	0.0476416	-0.165036	0.0432121	0.262503	-2.69326	33	42	0.785714	2	0.0327869
ENSG00000106263.17	-0.0535585	0.0156327	-0.0148121	0.0102602	0.0387464	-0.723441	12	21	0.571429	52	0.852459
ENSG00000106278.11	-0.503612	0.135122	-0.405726	0.140374	0.0978859	-0.194368	28	43	0.651163	59	0.967213
ENSG00000106290.14	0.112947	0.0244858	0.0707436	0.0321474	0.0422039	-0.373659	21	32	0.65625	39	0.639344
ENSG00000106299.7	-0.011466	0.0193899	-0.0260909	0.0223266	0.0146248	1.27549	3	5	0.6	61	1
ENSG00000106302.9	-0.0254034	0.0260366	-0.16602	0.0286372	0.140617	5.53536	4	4	1	12	0.196721
ENSG00000106305.9	-0.00992516	0.0122231	-0.0614743	0.0149808	0.0515491	5.19378	8	13	0.615385	61	1
ENSG00000106327.12	-0.03886	0.0160873	-0.0642074	0.0105865	0.0253474	0.652276	9	10	0.9	61	1
ENSG00000106330.11	-0.00514256	0.0155398	-0.0902222	0.0161034	0.0850796	16.5442	10	13	0.769231	31	0.508197
ENSG00000106341.10	0.0275097	0.0683484	0.0198592	0.0581053	0.00765055	-0.278104	26	32	0.8125	61	1
ENSG00000106344.8	-0.0444759	0.0160027	-0.0245554	0.0262676	0.0199205	-0.447894	4	4	1	24	0.393443
ENSG00000106355.9	0.0499229	0.0188406	0.0162332	0.0226313	0.0336897	-0.674834	12	12	1	25	0.409836
ENSG00000106392.10	0.424821	0.166468	0.0661196	0.137745	0.358701	-0.844359	14	25	0.56	19	0.311475
ENSG00000106399.11	0.00152837	0.0382547	0.206564	0.0241637	0.205035	134.153	13	17	0.764706	3	0.0491803
ENSG00000106400.11	0.00426313	0.0189437	-0.10228	0.0230962	0.106543	-24.9918	11	20	0.55	1	0.0163934
ENSG00000106404.13	0.0578762	0.0444274	0.236468	0.0425956	0.178592	3.08575	20	34	0.588235	3	0.0491803
ENSG00000106479.10	-0.0223791	0.0325381	-0.0792474	0.0443746	0.0568683	2.54114	15	18	0.833333	38	0.622951
ENSG00000106484.14	0.131849	0.0511397	0.137509	0.0561327	0.00566029	0.0429301	17	23	0.73913	61	1
ENSG00000106526.10	-0.0555272	0.073754	-0.321059	0.111112	0.265532	4.78201	6	10	0.6	18	0.295082
ENSG00000106560.10	-0.080846	0.0563495	-0.219572	0.0925772	0.138726	1.71593	21	30	0.7	34	0.557377
ENSG00000106565.17	-0.0395545	0.167565	-0.412342	0.216022	0.372787	9.42464	54	105	0.514286	44	0.721311
ENSG00000106591.3	0.157039	0.0230365	0.0051039	0.0168973	0.151935	-0.967499	9	16	0.5625	0	0
ENSG00000106605.10	0.0274768	0.0178436	-0.0192322	0.034196	0.046709	-1.69994	17	22	0.772727	35	0.57377
ENSG00000106617.13	-0.0670747	0.0276614	-0.0101406	0.0113188	0.0569341	-0.848816	4	6	0.666667	61	1
ENSG00000106628.10	0.0845029	0.0524167	0.160596	0.0509579	0.0760933	0.900481	19	27	0.703704	61	1
ENSG00000106633.15	-0.165529	0.101326	-0.0399334	0.19793	0.125596	-0.758754	4	4	1	40	0.655738
ENSG00000106635.7	0.0572443	0.0225975	0.115978	0.0229869	0.0587332	1.02601	13	38	0.342105	61	1
ENSG00000106636.7	-0.0272783	0.02122	-0.127311	0.00757595	0.100033	3.66711	11	14	0.785714	0	0
ENSG00000106638.15	-0.0505593	0.0819062	-0.194604	0.0334921	0.144044	2.84902	14	36	0.388889	61	1
ENSG00000106683.14	0.0217359	0.0465536	-0.0703198	0.0659876	0.0920557	-4.2352	10	20	0.5	61	1
ENSG00000106686.16	0.423337	0.0895003	0.282881	0.0770387	0.140456	-0.331783	25	39	0.641026	60	0.983607
ENSG00000106688.11	-0.0213039	0.0625725	-0.317147	0.110904	0.295843	13.8868	23	29	0.793103	19	0.311475
ENSG00000106692.13	-0.0654507	0.0327936	0.0344076	0.0379607	0.0998583	-1.5257	11	20	0.55	30	0.491803
ENSG00000106733.20	-0.238048	0.208709	-0.496373	0.251664	0.258325	1.08518	50	68	0.735294	47	0.770492
ENSG00000106771.12	0.286988	0.0490728	0.159442	0.102546	0.127546	-0.44443	32	36	0.888889	34	0.557377
ENSG00000106772.17	-0.185634	0.0325338	-0.053405	0.0366087	0.132229	-0.712311	20	20	1	7	0.114754
ENSG00000106785.14	-0.0479759	0.0435362	-0.1627	0.0386922	0.114724	2.39128	28	35	0.8	44	0.721311
ENSG00000106804.7	0.212334	0.0193258	0.0353106	0.0379303	0.177023	-0.833702	15	17	0.882353	1	0.0163934
ENSG00000106809.10	0.0282895	0.0228956	0.172544	0.0302731	0.144255	5.09924	11	11	1	3	0.0491803
ENSG00000106823.12	0.0840195	0.0295407	0.0436553	0.0321224	0.0403642	-0.480415	32	39	0.820513	61	1
ENSG00000106829.18	0.0377752	0.0243536	0.135723	0.0121669	0.0979476	2.59291	12	15	0.8	11	0.180328
ENSG00000106853.18	-0.234921	0.185871	0.359308	0.156187	0.594229	-2.52948	32	40	0.8	11	0.180328
ENSG00000106868.16	-0.19368	0.0915863	-0.373588	0.183463	0.179907	0.928888	30	38	0.789474	27	0.442623
ENSG00000106992.17	-0.000587538	0.0289592	-0.0849738	0.0337241	0.0843863	143.627	4	10	0.4	58	0.95082
ENSG00000107020.9	-0.44095	0.0947122	-0.36961	0.150177	0.0713404	-0.161788	26	43	0.604651	58	0.95082
ENSG00000107099.15	-0.115362	0.0633075	0.436605	0.0619452	0.551967	-4.78465	12	17	0.705882	0	0
ENSG00000107164.15	-0.013174	0.0399808	-0.113152	0.075423	0.0999785	7.58907	10	15	0.666667	33	0.540984
ENSG00000107165.12	0.0474716	0.0662457	0.114337	0.0959565	0.0668659	1.40854	20	27	0.740741	60	0.983607
ENSG00000107175.11	-0.0362008	0.0271172	-0.0360925	0.0300978	0.000108248	-0.00299022	8	9	0.888889	61	1
ENSG00000107185.9	-0.046984	0.0184254	-0.0455509	0.0254328	0.00143315	-0.030503	4	5	0.8	53	0.868852
ENSG00000107186.16	0.118213	0.0310454	-0.0876009	0.0224828	0.205814	-1.74104	14	21	0.666667	61	1
ENSG00000107249.21	0.177657	0.0873301	0.165677	0.0536758	0.0119799	-0.0674327	33	48	0.6875	61	1
ENSG00000107263.18	0.0539236	0.0511959	0.0458913	0.0543163	0.00803225	-0.148956	22	36	0.611111	60	0.983607
ENSG00000107281.9	0.231523	0.0535572	0	0	0.231523	-1	0	11	0	0	0
ENSG00000107295.9	0.310497	0.0166884	0.152638	0.0250116	0.157858	-0.508406	12	27	0.444444	0	0
ENSG00000107338.9	-0.10638	0.0444517	0	0	0.10638	-1	0	1	0	0	0
ENSG00000107521.18	0.0689251	0.0697298	0.0750491	0.0790418	0.00612405	0.0888509	23	30	0.766667	61	1
ENSG00000107537.13	-0.344876	0.0937238	0.0410015	0.0966308	0.385877	-1.11889	28	32	0.875	11	0.180328
ENSG00000107551.20	0.290059	0.209368	-0.892435	0.159492	1.18249	-4.07674	38	61	0.622951	1	0.0163934
ENSG00000107554.16	0.165145	0.065781	0.468285	0.0650204	0.30314	1.83561	30	35	0.857143	15	0.245902
ENSG00000107581.12	0.0274986	0.0194457	0.0426463	0.0176731	0.0151477	0.550853	5	7	0.714286	57	0.934426
ENSG00000107593.16	0.319068	0.267201	0.447503	0.149372	0.128435	0.40253	19	23	0.826087	61	1
ENSG00000107611.14	0.0209092	0.0384089	-0.0724315	0.0502819	0.0933406	-4.4641	18	24	0.75	32	0.52459
ENSG00000107614.21	-0.0143092	0.0506874	-0.301818	0.119125	0.287508	20.0926	18	30	0.6	9	0.147541
ENSG00000107643.15	0.03715	0.0604854	0.161629	0.121449	0.124479	3.35072	79	95	0.831579	35	0.57377
ENSG00000107669.17	0.043008	0.0460138	0.0760436	0.0667748	0.0330355	0.768125	9	9	1	59	0.967213
ENSG00000107679.14	-0.0707246	0.0142841	-0.0305737	0.0466624	0.0401509	-0.567708	43	49	0.877551	32	0.52459
ENSG00000107719.8	-0.0424389	0.0468025	0.0383367	0.0691633	0.0807755	-1.90334	13	16	0.8125	61	1
ENSG00000107736.19	-0.0188875	0.0986178	-0.111181	0.10629	0.0922934	4.88647	30	43	0.697674	57	0.934426
ENSG00000107745.17	-0.0395538	0.0284908	0.023684	0.0334299	0.0632378	-1.59878	32	51	0.627451	59	0.967213
ENSG00000107771.15	-0.011866	0.0188901	-0.142727	0.0440037	0.130861	11.0282	25	28	0.892857	13	0.213115
ENSG00000107779.13	-0.66038	0.0920923	-0.106157	0.121007	0.554223	-0.839248	32	46	0.695652	2	0.0327869
ENSG00000107798.17	0.129549	0.0583353	0.222388	0.11926	0.0928382	0.716624	8	9	0.888889	35	0.57377
ENSG00000107819.13	-0.0584073	0.0657862	0.0147163	0.0715479	0.0731237	-1.25196	17	29	0.586207	60	0.983607
ENSG00000107854.5	0.0713266	0.0453178	0.20507	0.111868	0.133743	1.87508	4	7	0.571429	24	0.393443
ENSG00000107890.16	0.0300273	0.0306029	-0.00941064	0.026692	0.0394379	-1.3134	6	9	0.666667	59	0.967213
ENSG00000107902.13	-0.113105	0.0859374	0.116578	0.0739151	0.229683	-2.03071	25	39	0.641026	39	0.639344
ENSG00000107959.15	0.205629	0.0847708	0.499292	0.0720593	0.293663	1.42812	40	59	0.677966	52	0.852459
ENSG00000108001.13	-0.0676225	0.037764	0.0192901	0.0148489	0.0869126	-1.28526	3	9	0.333333	54	0.885246
ENSG00000108039.17	0.0771411	0.0151976	0.0266215	0.0229289	0.0505195	-0.654898	11	11	1	26	0.42623
ENSG00000108064.10	-0.0515612	0.0199208	-0.107862	0.0449887	0.0563009	1.09192	10	13	0.769231	24	0.393443
ENSG00000108107.14	-0.0392812	0.0652442	-0.0183198	0.0152031	0.0209614	-0.533625	10	24	0.416667	61	1
ENSG00000108187.15	0.00603229	0.10263	0.199188	0.171275	0.193156	32.0202	42	57	0.736842	43	0.704918
ENSG00000108244.16	0.283913	0.0592437	0.0668319	0.130438	0.217081	-0.764604	11	11	1	32	0.52459
ENSG00000108312.14	-0.0418886	0.0218871	-0.0350983	0.0199022	0.00679027	-0.162103	5	8	0.625	61	1
ENSG00000108349.16	0.00175388	0.0514834	0.244734	0.0496149	0.24298	138.539	28	72	0.388889	6	0.0983607
ENSG00000108352.11	0.00878306	0.0165991	0.347315	0.0165074	0.338532	38.5437	7	13	0.538462	0	0
ENSG00000108375.12	-0.307242	0.0110024	-0.0190842	0.00995037	0.288158	-0.937886	2	11	0.181818	0	0
ENSG00000108379.9	0.15627	0.069285	-0.0534629	0.0857948	0.209733	-1.34212	18	35	0.514286	23	0.377049
ENSG00000108381.10	-0.0450676	0.0369158	-0.0550001	0.0376469	0.00993248	0.220391	6	7	0.857143	55	0.901639
ENSG00000108384.14	0.108342	0.0306513	0.244172	0.0652756	0.13583	1.25372	18	23	0.782609	23	0.377049
ENSG00000108395.13	0.0616374	0.0593864	0.0601773	0.113102	0.00146009	-0.0236884	12	15	0.8	51	0.836066
ENSG00000108405.3	0.272678	0.0494142	-0.0225088	0.0239352	0.295187	-1.08255	4	12	0.333333	0	0
ENSG00000108406.9	0.123351	0.0356884	0.0636126	0.0247631	0.0597388	-0.484298	5	9	0.555556	47	0.770492
ENSG00000108433.16	0.00292455	0.0028987	0.0509236	0.00328699	0.0479991	16.4125	1	6	0.166667	1	0.0163934
ENSG00000108439.9	-0.084188	0.0324609	-0.0723003	0.0624484	0.0118877	-0.141204	3	3	1	22	0.360656
ENSG00000108465.14	-0.0763345	0.0546416	0.0555471	0.0554022	0.131882	-1.72768	16	24	0.666667	40	0.655738
ENSG00000108474.16	0.126542	0.0245303	0.0855606	0.0247049	0.0409811	-0.323854	13	19	0.684211	49	0.803279
ENSG00000108509.20	0.00283827	0.0612494	-0.154367	0.0397326	0.157205	-55.3876	37	70	0.528571	41	0.672131
ENSG00000108515.17	0.322522	0.0609117	0.164633	0.0537637	0.157889	-0.489545	10	28	0.357143	30	0.491803
ENSG00000108523.15	-0.0322461	0.0418744	-0.132063	0.0396873	0.0998172	3.09548	7	17	0.411765	26	0.42623
ENSG00000108556.7	-0.0191406	0.108436	0.609474	0.0691748	0.628615	-32.8419	7	18	0.388889	3	0.0491803
ENSG00000108587.15	-0.0536474	0.0239913	-0.0202224	0.0330839	0.033425	-0.62305	7	11	0.636364	59	0.967213
ENSG00000108588.13	0.198127	0.0281778	0.0637931	0.0138885	0.134334	-0.678019	9	32	0.28125	0	0
ENSG00000108591.9	0.359432	0.0494528	0.134422	0.125025	0.225011	-0.626016	20	25	0.8	22	0.360656
ENSG00000108592.16	0.406258	0.0675533	0.48629	0.249854	0.0800316	0.196997	53	65	0.815385	35	0.57377
ENSG00000108599.14	-0.1848	0.0638719	0.486602	0.0759961	0.671402	-3.63313	13	29	0.448276	0	0
ENSG00000108622.10	-0.117909	0.0483344	-0.0159885	0.0419333	0.10192	-0.864399	6	11	0.545455	40	0.655738
ENSG00000108639.7	-0.00361142	0.0374389	-0.121944	0.0278236	0.118332	32.7662	4	7	0.571429	14	0.229508
ENSG00000108651.9	0.0259968	0.0129375	0.00201928	0.0214284	0.0239775	-0.922326	7	10	0.7	59	0.967213
ENSG00000108654.13	-0.0407025	0.036365	-0.0674352	0.0378308	0.0267327	0.656784	1	1	1	28	0.459016
ENSG00000108733.9	0.119592	0.0409421	0.0425209	0.0317835	0.0770714	-0.644451	20	31	0.645161	60	0.983607
ENSG00000108771.12	-0.0556437	0.0592577	-0.09115	0.0552808	0.0355063	0.638101	4	8	0.5	61	1
ENSG00000108774.14	0.0181009	0.0134826	0.168819	0.0283871	0.150718	8.32656	23	28	0.821429	0	0
ENSG00000108784.9	1.19327	0.0369559	-0.039837	0.0449434	1.23311	-1.03338	14	37	0.378378	0	0
ENSG00000108786.10	-0.208883	0.057328	-0.155242	0.0948138	0.0536409	-0.256799	4	22	0.181818	49	0.803279
ENSG00000108788.11	0.0406156	0.0144432	-0.0193694	0.0013874	0.059985	-1.4769	6	11	0.545455	0	0
ENSG00000108797.11	0.210428	0.0498903	0.2132	0.101563	0.00277279	0.0131769	29	52	0.557692	54	0.885246
ENSG00000108799.12	0.00468033	0.0130617	0.0731122	0.0182226	0.0684319	14.6211	7	10	0.7	3	0.0491803
ENSG00000108813.10	-0.34185	0.113825	-0.298984	0.0579225	0.0428666	-0.125396	4	17	0.235294	61	1
ENSG00000108823.15	-0.35908	0.189195	-0.431764	0.248562	0.0726838	0.202417	11	20	0.55	61	1
ENSG00000108826.15	-0.0175075	0.0191273	-0.0635366	0.0307069	0.0460291	2.62911	12	16	0.75	24	0.393443
ENSG00000108830.9	-0.529095	0.0864842	-0.308019	0.163907	0.221076	-0.417838	35	51	0.686275	35	0.57377
ENSG00000108846.15	-0.313815	0.0503825	0.066395	0.0258658	0.38021	-1.21157	13	21	0.619048	0	0
ENSG00000108852.14	0.145268	0.0774425	0.0185534	0.00850394	0.126714	-0.872281	3	14	0.214286	0	0
ENSG00000108883.12	0.0363617	0.0113241	0.0675036	0.0305959	0.0311419	0.856449	12	12	1	25	0.409836
ENSG00000108932.11	0.0516319	0.0265883	0.078493	0.0428118	0.0268611	0.520242	4	4	1	41	0.672131
ENSG00000108950.11	-0.0949658	0.0378758	-0.0178194	0.0789058	0.0771463	-0.812359	18	23	0.782609	36	0.590164
ENSG00000108963.17	0.105383	0.0933727	-0.00657471	0.0110329	0.111957	-1.06239	4	15	0.266667	61	1
ENSG00000108984.13	0.058812	0.0181704	0.0400596	0.0384919	0.0187524	-0.318853	5	5	1	37	0.606557
ENSG00000109016.17	0.0177055	0.0237195	0.0327659	0.0149781	0.0150603	0.8506	7	7	1	61	1
ENSG00000109047.7	-0.440454	0.103094	-0.284935	0.16445	0.155519	-0.353088	13	20	0.65	45	0.737705
ENSG00000109089.7	0.0166591	0.0136945	0.0457688	0.0152569	0.0291096	1.74737	3	5	0.6	61	1
ENSG00000109101.7	-0.0412974	0.0258757	-0.144239	0.0274092	0.102941	2.49268	4	8	0.5	9	0.147541
ENSG00000109113.18	-0.0499121	0.0836512	-0.34285	0.083158	0.292938	5.86907	14	22	0.636364	21	0.344262
ENSG00000109163.6	0.176595	0.0557981	0.397894	0.0829026	0.221299	1.25315	9	10	0.9	22	0.360656
ENSG00000109171.14	-0.035712	0.0237742	-0.0331502	0.024265	0.00256183	-0.0717357	10	17	0.588235	61	1
ENSG00000109180.14	0.0743472	0.0227239	0.0588423	0.0169125	0.0155049	-0.208548	14	18	0.777778	61	1
ENSG00000109189.12	0.359451	0.0724916	0.0112299	0.0881849	0.348221	-0.968758	50	64	0.78125	6	0.0983607
ENSG00000109193.10	-0.0308358	0.0361405	0.15566	0.0373354	0.186496	-6.04803	11	15	0.733333	10	0.163934
ENSG00000109255.11	-0.0212012	0.07145	-0.215828	0.0741264	0.194627	9.18	19	38	0.5	37	0.606557
ENSG00000109265.13	-0.0359303	0.0460536	-0.134403	0.0213015	0.0984728	2.74066	9	11	0.818182	61	1
ENSG00000109272.3	-0.31601	0.0895314	-0.210066	0.148644	0.105944	-0.335255	6	6	1	44	0.721311
ENSG00000109323.8	-0.0466972	0.0362002	-0.135635	0.0473904	0.0889378	1.90456	20	30	0.666667	43	0.704918
ENSG00000109332.19	-0.0369082	0.00751932	-0.01997	0.0164351	0.0169382	-0.458928	14	16	0.875	41	0.672131
ENSG00000109339.19	0.0129533	0.0182802	-0.0380045	0.0183273	0.0509578	-3.93395	4	10	0.4	34	0.557377
ENSG00000109390.11	0.0387002	0.0258135	0.0850636	0.0138043	0.0463634	1.19801	22	32	0.6875	61	1
ENSG00000109436.7	0.0499534	0.022916	0.0687889	0.035442	0.0188354	0.377059	10	12	0.833333	49	0.803279
ENSG00000109445.10	-0.198583	0.0277623	-0.0529978	0.065823	0.145585	-0.73312	11	14	0.785714	21	0.344262
ENSG00000109472.13	-0.029456	0.0331562	-0.109142	0.0728391	0.079686	2.70526	38	42	0.904762	33	0.540984
ENSG00000109501.13	0.0598178	0.0315399	-0.0792918	0.023432	0.13911	-2.32555	3	8	0.375	20	0.327869
ENSG00000109536.11	0.00640985	0.0170888	-0.00362795	0.0167606	0.0100378	-1.566	12	20	0.6	61	1
ENSG00000109572.13	-0.0884946	0.0274707	-0.0898279	0.0312071	0.0013333	0.0150665	36	43	0.837209	61	1
ENSG00000109625.18	0.224874	0.0679991	0.0727304	0.122491	0.152144	-0.676573	18	25	0.72	35	0.57377
ENSG00000109654.14	-0.0418542	0.0812048	0.10175	0.0868194	0.143605	-3.43107	28	37	0.756757	50	0.819672
ENSG00000109667.11	0.032675	0.0429246	-0.0291522	0.0674846	0.0618271	-1.89219	31	42	0.738095	52	0.852459
ENSG00000109686.17	0.123087	0.0372053	0.18458	0.0528198	0.0614923	0.499583	17	23	0.73913	55	0.901639
ENSG00000109689.15	-0.0436721	0.0755064	0.0313945	0.0484016	0.0750666	-1.71887	10	17	0.588235	60	0.983607
ENSG00000109758.8	0.174051	0.135743	0.262159	0.183487	0.0881081	0.50622	17	22	0.772727	49	0.803279
ENSG00000109771.15	-0.0500082	0.0420808	0.0425581	0.0542871	0.0925663	-1.85102	7	8	0.875	45	0.737705
ENSG00000109775.10	0.518304	0.0570242	0.086013	0.131208	0.432291	-0.834049	10	15	0.666667	1	0.0163934
ENSG00000109790.16	-0.167004	0.013923	-0.042388	0.040608	0.124616	-0.746186	43	59	0.728814	2	0.0327869
ENSG00000109794.13	0.119389	0.0948268	0.237381	0.109401	0.117992	0.988303	24	31	0.774194	61	1
ENSG00000109805.9	0.0641974	0.0302837	-0.0565971	0.0421083	0.120795	-1.88161	28	52	0.538462	15	0.245902
ENSG00000109819.8	0.0181633	0.0479285	-0.0670266	0.0867617	0.0851899	-4.69023	8	8	1	36	0.590164
ENSG00000109832.13	0.0878547	0.121061	0.0205852	0.0131247	0.0672695	-0.765691	4	5	0.8	57	0.934426
ENSG00000109846.7	-0.252704	0.0502853	0.250383	0.0404545	0.503087	-1.99081	22	35	0.628571	0	0
ENSG00000109854.13	0.00682429	0.035365	0.0582654	0.0461982	0.0514411	7.53794	14	15	0.933333	56	0.918033
ENSG00000109861.15	0.0509925	0.0327533	-0.0803163	0.0229748	0.131309	-2.57506	35	43	0.813953	10	0.163934
ENSG00000109917.10	-0.0226144	0.0256057	0.0683306	0.0253147	0.090945	-4.02155	13	17	0.764706	17	0.278689
ENSG00000109929.9	-0.13168	0.0416129	-0.0641421	0.0634537	0.0675376	-0.512893	28	31	0.903226	58	0.95082
ENSG00000109944.10	-0.0106336	0.0510433	-0.0509919	0.0464934	0.0403584	3.79538	12	16	0.75	60	0.983607
ENSG00000109956.12	-0.0399221	0.100049	-0.721599	0.130784	0.681677	17.0752	13	18	0.722222	2	0.0327869
ENSG00000110013.12	-0.0198781	0.0272988	-0.0826482	0.0234096	0.0627701	3.15776	1	2	0.5	15	0.245902
ENSG00000110025.12	-0.0626689	0.0253296	-0.00565745	0.00955474	0.0570115	-0.909725	6	18	0.333333	61	1
ENSG00000110042.7	0.233881	0.11987	0.318155	0.158197	0.0842745	0.360331	23	26	0.884615	54	0.885246
ENSG00000110060.8	-0.10909	0.0326392	-0.0689812	0.0324999	0.0401086	-0.367666	17	24	0.708333	59	0.967213
ENSG00000110074.10	0.637405	0.0212411	0.0256111	0.0214336	0.611794	-0.95982	4	23	0.173913	0	0
ENSG00000110075.14	-0.0216616	0.0303292	-0.00410009	0.0239833	0.0175615	-0.810721	19	31	0.612903	60	0.983607
ENSG00000110076.18	0.346226	0.0941324	0.279076	0.128029	0.0671502	-0.193949	8	16	0.5	59	0.967213
ENSG00000110104.11	0.0329446	0.0241704	-0.141069	0.0256578	0.174014	-5.28202	57	59	0.966102	4	0.0655738
ENSG00000110108.9	0.0753506	0.0219888	0.0238662	0.0360364	0.0514844	-0.683264	14	18	0.777778	45	0.737705
ENSG00000110169.10	0.0355394	0.0515683	0.0946075	0.0461204	0.0590681	1.66205	20	25	0.8	61	1
ENSG00000110171.19	0.0649235	0.035953	-0.0378625	0.037603	0.102786	-1.58319	34	43	0.790698	46	0.754098
ENSG00000110203.8	0.0731855	0.146737	0.499857	0.116295	0.426672	5.83001	17	24	0.708333	61	1
ENSG00000110218.8	0.0335826	0.0259152	0.0171332	0.0235518	0.0164494	-0.489819	4	15	0.266667	58	0.95082
ENSG00000110237.3	0.509728	0.0175741	0.0656075	0.0181101	0.444121	-0.871289	10	14	0.714286	0	0
ENSG00000110274.15	0.112543	0.0674796	0.219788	0.0592965	0.107246	0.952935	20	31	0.645161	59	0.967213
ENSG00000110318.13	0.0937699	0.0448046	0.0964609	0.0528174	0.00269091	0.028697	32	39	0.820513	61	1
ENSG00000110328.5	0.0205142	0.0712818	0.0578085	0.0645021	0.0372943	1.81798	16	20	0.8	61	1
ENSG00000110367.11	-0.218904	0.103821	-0.0100204	0.100023	0.208883	-0.954225	28	34	0.823529	34	0.557377
ENSG00000110395.6	-0.0954901	0.026403	0.00479106	0.0267267	0.100281	-1.05017	13	19	0.684211	14	0.229508
ENSG00000110427.14	-0.129031	0.0547582	-0.135716	0.051378	0.00668478	0.0518075	9	24	0.375	61	1
ENSG00000110435.11	-0.451475	0.048509	0.0988138	0.135548	0.550289	-1.21887	72	79	0.911392	0	0
ENSG00000110455.13	1.00554	0.31886	0.87118	0.445991	0.134358	-0.133618	46	60	0.766667	54	0.885246
ENSG00000110492.15	-0.0175468	0.0184716	-0.252575	0.0608175	0.235028	13.3943	30	32	0.9375	0	0
ENSG00000110536.13	-0.0718768	0.0391298	-0.164638	0.0358321	0.092761	1.29056	12	24	0.5	48	0.786885
ENSG00000110583.12	-0.10267	0.0566634	-0.0416162	0.0608498	0.0610536	-0.59466	25	37	0.675676	56	0.918033
ENSG00000110628.13	-0.82418	0.146492	-0.151006	0.0215818	0.673174	-0.816781	10	23	0.434783	0	0
ENSG00000110660.14	0.25645	0.0758676	0.135553	0.105563	0.120898	-0.471427	37	41	0.902439	52	0.852459
ENSG00000110665.11	-0.212443	0.0849086	0.000306835	0.0234291	0.21275	-1.00144	15	32	0.46875	17	0.278689
ENSG00000110675.12	-0.0173802	0.0601225	0.00817038	0.116755	0.0255506	-1.4701	24	26	0.923077	54	0.885246
ENSG00000110700.6	0.00518839	0.00697778	-0.00199203	0.00685817	0.00718042	-1.38394	5	10	0.5	59	0.967213
ENSG00000110713.15	0.0285623	0.0133404	0.0905016	0.0206849	0.0619393	2.16857	22	23	0.956522	9	0.147541
ENSG00000110717.12	0.0492436	0.0354604	0.132997	0.0850196	0.083753	1.70079	14	18	0.777778	20	0.327869
ENSG00000110719.9	0.0966036	0.0389775	0.165488	0.0585386	0.068884	0.713058	24	41	0.585366	61	1
ENSG00000110723.11	0.0842096	0.0203978	0.0327852	0.024242	0.0514243	-0.610671	3	4	0.75	37	0.606557
ENSG00000110756.17	-0.329946	0.0384643	-0.141111	0.0381616	0.188835	-0.57232	16	24	0.666667	0	0
ENSG00000110768.11	0.220381	0.0212477	0.0166124	0.0245919	0.203768	-0.924619	17	32	0.53125	0	0
ENSG00000110786.17	0.379209	0.37606	1.35722	0.481134	0.978009	2.57908	9	18	0.5	52	0.852459
ENSG00000110811.19	-0.214187	0.030386	-0.078044	0.025531	0.136143	-0.635626	15	24	0.625	5	0.0819672
ENSG00000110871.14	0.259791	0.0554187	0.101605	0.102318	0.158187	-0.608899	43	52	0.826923	40	0.655738
ENSG00000110888.17	-0.0696146	0.0335187	-0.435729	0.0895139	0.366114	5.25916	22	25	0.88	2	0.0327869
ENSG00000110900.14	-0.0621666	0.0260787	-0.0662039	0.039175	0.00403726	0.0649425	17	17	1	56	0.918033
ENSG00000110906.12	-0.0434705	0.0326439	-0.421818	0.0393262	0.378348	8.70355	30	42	0.714286	0	0
ENSG00000110921.13	-0.00903221	0.0106293	-0.0466973	0.0166615	0.0376651	4.17008	2	2	1	22	0.360656
ENSG00000110931.18	-0.0179859	0.0423596	0.0164627	0.0317392	0.0344486	-1.91531	19	33	0.575758	61	1
ENSG00000110934.10	-0.105769	0.0451231	-0.107019	0.0466386	0.00124963	0.0118146	7	8	0.875	60	0.983607
ENSG00000110987.8	0.0664301	0.0223541	0.0590088	0.0422072	0.00742123	-0.111715	5	5	1	45	0.737705
ENSG00000111077.17	0.0133879	0.019695	0.0260831	0.0138628	0.0126952	0.948262	8	13	0.615385	61	1
ENSG00000111142.13	-0.022252	0.00937475	0.00688384	0.0138483	0.0291359	-1.30936	10	10	1	31	0.508197
ENSG00000111145.7	0.0230098	0.0709644	-0.18528	0.0641547	0.20829	-9.0522	26	44	0.590909	45	0.737705
ENSG00000111181.12	0.015842	0.0157153	0	0	0.015842	-1	0	2	0	61	1
ENSG00000111186.12	-0.106806	0.149892	-0.156901	0.128366	0.0500955	0.469035	53	100	0.53	61	1
ENSG00000111215.11	-0.708096	0.152038	-0.0519052	0.0803866	0.656191	-0.926698	33	36	0.916667	3	0.0491803
ENSG00000111218.11	0.0746202	0.0495669	-0.0159228	0.057762	0.090543	-1.21338	6	7	0.857143	39	0.639344
ENSG00000111224.13	-0.270893	0.0743023	0.00896529	0.0936497	0.279858	-1.0331	27	31	0.870968	17	0.278689
ENSG00000111229.15	0.0689246	0.0256592	0.0732166	0.0265863	0.004292	0.0622708	7	19	0.368421	61	1
ENSG00000111231.8	0.0367634	0.00747229	-0.0425481	0.00879673	0.0793115	-2.15735	4	8	0.5	0	0
ENSG00000111237.18	-0.136184	0.0129054	0.089507	0.0133666	0.225691	-1.65725	8	19	0.421053	0	0
ENSG00000111254.7	0.192418	0.105144	0.237905	0.129476	0.0454872	0.236398	7	7	1	61	1
ENSG00000111275.12	-0.582176	0.0300033	-0.0312388	0.0556916	0.550937	-0.946341	18	21	0.857143	0	0
ENSG00000111321.10	-0.381143	0.0885892	0.0767914	0.0404373	0.457935	-1.20148	12	23	0.521739	0	0
ENSG00000111328.6	0.0361363	0.0402368	0.116263	0.0478934	0.0801264	2.21734	4	19	0.210526	37	0.606557
ENSG00000111341.9	-0.137313	0.054284	0.186057	0.0811806	0.32337	-2.35499	23	45	0.511111	8	0.131148
ENSG00000111344.11	0.0613964	0.129205	0.39795	0.106192	0.336554	5.48166	39	54	0.722222	44	0.721311
ENSG00000111348.8	0.183968	0.0388561	0.0582568	0.0410265	0.125711	-0.683332	10	13	0.769231	17	0.278689
ENSG00000111361.12	0.0139748	0.0237014	0.0882352	0.0240177	0.0742604	5.31387	4	7	0.571429	60	0.983607
ENSG00000111364.15	0.160404	0.0264858	-0.26403	0.0204976	0.424434	-2.64603	34	46	0.73913	0	0
ENSG00000111405.8	-0.0146898	0.0154007	0.225759	0.0255565	0.240449	-16.3684	26	26	1	0	0
ENSG00000111432.4	0.0272148	0.045546	0.150383	0.0623034	0.123168	4.52577	9	12	0.75	23	0.377049
ENSG00000111450.13	1.03029	0.0800922	0.0694868	0.221874	0.960799	-0.932556	23	35	0.657143	1	0.0163934
ENSG00000111530.12	0.216576	0.0432812	0.216038	0.0547914	0.000538051	-0.00248435	33	49	0.673469	60	0.983607
ENSG00000111554.14	0.040327	0.0460057	0.0331031	0.0311449	0.00722391	-0.179133	16	26	0.615385	61	1
ENSG00000111581.9	-0.358295	0.104111	-0.428103	0.153922	0.0698084	0.194835	25	47	0.531915	53	0.868852
ENSG00000111615.13	-0.0888343	0.0500357	0.045124	0.073781	0.133958	-1.50796	40	47	0.851064	30	0.491803
ENSG00000111639.7	-0.0676568	0.0242481	-0.185443	0.0831739	0.117786	1.74093	25	25	1	18	0.295082
ENSG00000111664.10	-0.563155	0.0966639	-0.0314341	0.0133538	0.531721	-0.944182	6	22	0.272727	0	0
ENSG00000111665.11	-0.317138	0.0720689	-0.0502099	0.014319	0.266928	-0.841678	6	16	0.375	0	0
ENSG00000111666.10	-0.0326824	0.0593967	-0.0443987	0.115029	0.0117163	0.358489	26	29	0.896552	54	0.885246
ENSG00000111670.14	-0.00967682	0.0150198	0.093314	0.0356615	0.102991	-10.643	11	13	0.846154	1	0.0163934
ENSG00000111671.9	0.232784	0.0903902	0.155603	0.160276	0.0771816	-0.331559	16	19	0.842105	49	0.803279
ENSG00000111676.14	-0.0619353	0.0682075	-0.0244378	0.0226415	0.0374976	-0.605431	3	10	0.3	61	1
ENSG00000111678.10	-0.0633828	0.0307435	-0.0435505	0.0130133	0.0198323	-0.312897	6	9	0.666667	60	0.983607
ENSG00000111696.11	-0.063903	0.0561594	0.299901	0.0873498	0.363804	-5.69307	51	63	0.809524	8	0.131148
ENSG00000111700.12	0.498605	0.0416344	0.0244921	0.0640645	0.474113	-0.950879	14	23	0.608696	0	0
ENSG00000111707.11	0.262261	0.0553232	0.524206	0.16068	0.261945	0.998795	30	35	0.857143	21	0.344262
ENSG00000111711.9	0.0447735	0.0271081	-0.0754811	0.0281756	0.120255	-2.68584	18	33	0.545455	3	0.0491803
ENSG00000111716.12	0.0545768	0.0270068	0.116789	0.0294562	0.0622124	1.13991	38	62	0.612903	40	0.655738
ENSG00000111729.13	-0.0162709	0.0426562	-0.11161	0.0710073	0.0953396	5.85953	8	10	0.8	38	0.622951
ENSG00000111731.12	0.118157	0.0308666	0.344548	0.0682441	0.226391	1.91603	39	47	0.829787	5	0.0819672
ENSG00000111737.11	0.0575824	0.0274695	0.566181	0.0560053	0.508598	8.83253	17	21	0.809524	0	0
ENSG00000111752.10	-0.0860243	0.0244815	-0.0325626	0.0391825	0.0534617	-0.621472	4	4	1	32	0.52459
ENSG00000111801.15	-0.0309099	0.116247	-0.284224	0.0411165	0.253314	8.19523	78	90	0.866667	61	1
ENSG00000111832.12	0.0452426	0.0179475	0.0132231	0.0117376	0.0320195	-0.707729	13	17	0.764706	61	1
ENSG00000111837.11	0.124137	0.0325493	-0.0938728	0.0348	0.21801	-1.7562	17	24	0.708333	0	0
ENSG00000111846.16	-0.04196	0.0188803	-0.0315852	0.0220228	0.0103747	-0.247254	2	2	1	37	0.606557
ENSG00000111850.10	0.0231332	0.0402825	0.126271	0.0676331	0.103138	4.45843	11	16	0.6875	41	0.672131
ENSG00000111860.13	-0.153675	0.0783185	-0.202128	0.107641	0.0484526	0.315292	49	62	0.790323	56	0.918033
ENSG00000111863.12	-0.116848	0.0417493	-0.00443021	0.0856973	0.112418	-0.962086	37	46	0.804348	29	0.47541
ENSG00000111875.7	0.0673266	0.037657	0.0171428	0.0292256	0.0501838	-0.745379	5	20	0.25	61	1
ENSG00000111877.17	0.000600413	0.00199387	1.8e-05	7.99e-05	0.000582395	-0.969991	1	3	0.333333	61	1
ENSG00000111880.15	0.027193	0.0361774	0.235399	0.0477734	0.208206	7.6566	3	4	0.75	9	0.147541
ENSG00000111886.10	0.151784	0.0652337	0.141542	0.0797165	0.0102428	-0.0674827	5	6	0.833333	57	0.934426
ENSG00000111897.6	0.00869331	0.0231087	0.119543	0.0267661	0.11085	12.7512	22	32	0.6875	7	0.114754
ENSG00000111906.17	-0.196409	0.102037	-0.404102	0.1192	0.207693	1.05746	37	55	0.672727	59	0.967213
ENSG00000111962.7	0.0127532	0.0515723	0.181791	0.0976318	0.169038	13.2545	21	24	0.875	25	0.409836
ENSG00000111981.4	-0.097941	0.0862036	-0.18534	0.115353	0.0873988	0.892361	6	7	0.857143	55	0.901639
ENSG00000112031.15	-0.76131	0.142925	-0.521423	0.332111	0.239887	-0.315098	19	21	0.904762	41	0.672131
ENSG00000112110.9	-0.158033	0.0360845	-0.163539	0.0695486	0.00550631	0.0348429	30	36	0.833333	50	0.819672
ENSG00000112130.16	-0.328682	0.0886031	-0.0324641	0.0703486	0.296218	-0.901229	12	22	0.545455	11	0.180328
ENSG00000112137.17	-0.0517897	0.0409139	-0.0590161	0.0665097	0.00722636	0.139533	21	25	0.84	54	0.885246
ENSG00000112139.14	-0.545737	0.244616	-0.214219	0.350222	0.331518	-0.607468	23	33	0.69697	37	0.606557
ENSG00000112144.15	0.0214912	0.0468152	0.140899	0.0361921	0.119408	5.55615	19	39	0.487179	58	0.95082
ENSG00000112146.16	-1.2e-05	0.000268668	0	0	1.2e-05	-1	0	2	0	0	0
ENSG00000112164.5	-0.467564	0.168695	-0.568648	0.169825	0.101085	0.216195	39	54	0.722222	60	0.983607
ENSG00000112167.9	-0.23558	0.042204	-0.336919	0.0526432	0.10134	0.430171	43	52	0.826923	40	0.655738
ENSG00000112218.8	0.345074	0.070765	0.0937224	0.110544	0.251352	-0.728399	51	52	0.980769	19	0.311475
ENSG00000112232.8	0.00940455	0.0123161	0.0135197	0.0101273	0.0041151	0.437565	11	19	0.578947	61	1
ENSG00000112234.8	0.000941881	0.065522	-0.3405	0.0688606	0.341442	-362.511	37	58	0.637931	1	0.0163934
ENSG00000112249.13	-0.0720404	0.0346352	-0.291643	0.0657377	0.219602	3.04832	30	34	0.882353	2	0.0327869
ENSG00000112276.13	0.0787021	0.0456852	0.454742	0.0474246	0.37604	4.77802	18	22	0.818182	2	0.0327869
ENSG00000112290.12	0.0464655	0.0451352	-0.348245	0.0830035	0.39471	-8.49469	37	39	0.948718	1	0.0163934
ENSG00000112293.14	-0.00138983	0.00513288	-0.0631996	0	0.0618097	44.4729	2	4	0.5	0	0
ENSG00000112294.12	-0.0599037	0.043201	-0.284769	0.0530868	0.224866	3.75378	35	37	0.945946	2	0.0327869
ENSG00000112299.7	0.263242	0.130654	0.150781	0.0450076	0.112461	-0.427217	36	43	0.837209	61	1
ENSG00000112303.13	-0.0738652	0.0343074	-0.207799	0.0792808	0.133934	1.81323	16	16	1	19	0.311475
ENSG00000112304.10	0.0805352	0.0230197	0.0579616	0.0313316	0.0225737	-0.280296	12	12	1	57	0.934426
ENSG00000112308.12	0.268928	0.122626	0.544288	0.121626	0.275359	1.02391	62	78	0.794872	48	0.786885
ENSG00000112309.10	0.0681025	0.0461697	0.119977	0.0785212	0.0518742	0.761708	10	18	0.555556	56	0.918033
ENSG00000112319.17	-0.280713	0.102323	-0.371123	0.13407	0.0904098	0.322071	52	61	0.852459	60	0.983607
ENSG00000112339.14	-0.353035	0.0763649	-0.277735	0.0844105	0.0753006	-0.213295	26	46	0.565217	54	0.885246
ENSG00000112357.12	-0.0141125	0.0899468	0.290584	0.0862182	0.304696	-21.5906	59	89	0.662921	18	0.295082
ENSG00000112367.10	0.107684	0.014557	0.0201389	0.0320738	0.0875447	-0.812981	63	66	0.954545	7	0.114754
ENSG00000112406.4	0.159731	0.0152295	0.0826743	0.0174961	0.0770568	-0.482416	14	20	0.7	25	0.409836
ENSG00000112419.14	0.0214839	0.0341635	0.0947471	0.0290635	0.0732632	3.41014	19	27	0.703704	59	0.967213
ENSG00000112514.15	0.0485076	0.0908802	0.384344	0.102892	0.335836	6.92338	36	48	0.75	54	0.885246
ENSG00000112561.17	0.000600662	0.0147414	-0.118215	0.0153052	0.118815	-197.807	13	16	0.8125	0	0
ENSG00000112562.18	-0.0905907	0.0460846	-0.202277	0.0491585	0.111686	1.23287	10	14	0.714286	50	0.819672
ENSG00000112584.13	-0.0200491	0.0642277	-0.228076	0.148083	0.208027	10.3759	35	49	0.714286	29	0.47541
ENSG00000112592.13	0.000334732	0.00290806	0	0	0.000334732	-1	0	4	0	61	1
ENSG00000112599.8	0.376985	0.0465839	-0.0352104	0.027572	0.412196	-1.0934	4	15	0.266667	0	0
ENSG00000112619.7	-0.253013	0.0544867	-0.137175	0.0530633	0.115838	-0.457832	18	35	0.514286	45	0.737705
ENSG00000112624.12	0.0314989	0.00793869	0.04373	0.0100593	0.012231	0.3883	5	7	0.714286	61	1
ENSG00000112655.15	-0.204426	0.0357437	-0.00812119	0.0166691	0.196304	-0.960273	3	18	0.166667	0	0
ENSG00000112667.12	-0.00168169	0.0107479	-0.155105	0.00607209	0.153423	91.2315	3	5	0.6	2	0.0327869
ENSG00000112685.13	-0.281541	0.124426	0.211761	0.145889	0.493302	-1.75215	16	22	0.727273	26	0.42623
ENSG00000112699.10	-0.0306264	0.0963196	0.11866	0.0689685	0.149286	-4.87443	38	59	0.644068	54	0.885246
ENSG00000112701.17	0.0306691	0.00785914	-0.0338167	0.0163346	0.0644858	-2.10263	20	20	1	3	0.0491803
ENSG00000112706.11	-0.035061	0.0436849	0.058793	0.0465993	0.0938541	-2.67688	9	15	0.6	48	0.786885
ENSG00000112763.15	-0.140792	0.0349288	-0.119164	0.0317006	0.0216279	-0.153616	19	28	0.678571	61	1
ENSG00000112787.12	-0.029732	0.041368	-0.0636208	0.0167793	0.0338888	1.13981	17	43	0.395349	61	1
ENSG00000112796.9	-0.149293	0.0464676	-0.212722	0.0619904	0.0634287	0.424861	26	29	0.896552	53	0.868852
ENSG00000112799.8	0.453149	0.0577023	0.11118	0.0749153	0.341969	-0.754649	11	16	0.6875	2	0.0327869
ENSG00000112837.16	-0.0277034	0.0166683	-0.230982	0.00338982	0.203279	7.33769	14	16	0.875	0	0
ENSG00000112851.14	-0.00729574	0.026339	-0.0479234	0.0139078	0.0406277	5.56869	1	3	0.333333	61	1
ENSG00000112874.9	-0.20091	0.0508266	-0.218257	0.0640083	0.0173472	0.086343	12	28	0.428571	57	0.934426
ENSG00000112877.7	-0.0105129	0.0436293	-0.0820511	0.0370841	0.0715381	6.80478	12	16	0.75	49	0.803279
ENSG00000112941.13	-0.013726	0.0344823	0.0444665	0.0210986	0.0581925	-4.23958	26	41	0.634146	61	1
ENSG00000112964.13	-0.0263991	0.0637105	-0.638222	0.177554	0.611823	23.1759	43	57	0.754386	3	0.0491803
ENSG00000112977.15	0.0305245	0.0510609	0.0661732	0.0509095	0.0356487	1.16787	20	26	0.769231	61	1
ENSG00000112981.4	-0.0322955	0.0878684	0.287466	0.0629573	0.319761	-9.90109	33	62	0.532258	7	0.114754
ENSG00000112992.16	0.0280198	0.0424808	0.113657	0.0683015	0.0856375	3.05633	21	27	0.777778	44	0.721311
ENSG00000113073.14	0.104824	0.0640085	0.146799	0.0599421	0.0419748	0.40043	6	7	0.857143	61	1
ENSG00000113108.19	-0.0542869	0.0220898	-0.0369864	0.0192977	0.0173005	-0.318687	3	4	0.75	54	0.885246
ENSG00000113119.12	0.110835	0.0487293	0.231409	0.074289	0.120574	1.08787	9	9	1	33	0.540984
ENSG00000113140.10	-0.164917	0.04063	-0.312079	0.0572641	0.147162	0.892342	26	33	0.787879	28	0.459016
ENSG00000113141.17	0.0429138	0.0229155	0.102589	0.028552	0.0596757	1.39059	18	20	0.9	48	0.786885
ENSG00000113231.13	0.121382	0.0986751	0.083067	0.10244	0.0383153	-0.315658	49	58	0.844828	61	1
ENSG00000113240.12	-0.082739	0.049428	0.17511	0.0909251	0.257849	-3.11642	35	52	0.673077	11	0.180328
ENSG00000113248.5	0.0441232	0.0225703	0.249537	0.0395068	0.205414	4.65546	11	13	0.846154	0	0
ENSG00000113249.12	0.808358	0.0374213	0.00648136	0.0226929	0.801876	-0.991982	3	14	0.214286	0	0
ENSG00000113263.12	0.12814	0.0185527	-0.0125383	0.0107838	0.140678	-1.09785	8	22	0.363636	0	0
ENSG00000113269.13	0.0300435	0.0401162	-0.0660501	0.0350254	0.0960936	-3.19848	25	50	0.5	40	0.655738
ENSG00000113273.15	0.0914535	0.0279234	-0.0752874	0.0477983	0.166741	-1.82323	26	27	0.962963	9	0.147541
ENSG00000113282.13	0.0183295	0.0122202	-0.119313	0.0139334	0.137642	-7.50932	13	13	1	0	0
ENSG00000113296.14	-0.183351	0.0591934	-0.343846	0.162503	0.160496	0.875346	15	17	0.882353	29	0.47541
ENSG00000113303.11	-0.491974	0.143723	-0.134365	0.116518	0.357609	-0.726886	43	61	0.704918	52	0.852459
ENSG00000113318.9	-0.101662	0.133123	0.121565	0.214936	0.223226	-2.19578	25	35	0.714286	46	0.754098
ENSG00000113356.11	0.0985288	0.0614885	0.146813	0.0911494	0.0482845	0.490055	14	14	1	46	0.754098
ENSG00000113360.16	0.0624164	0.0791975	0.110596	0.096413	0.0481797	0.771907	25	32	0.78125	52	0.852459
ENSG00000113387.11	0.031808	0.0171344	-0.125294	0.0261702	0.157102	-4.93908	15	15	1	0	0
ENSG00000113389.15	0.23592	0.093841	-0.318717	0.126924	0.554637	-2.35095	31	52	0.596154	0	0
ENSG00000113504.20	-0.279082	0.0962448	-0.0692298	0.0668417	0.209853	-0.751938	16	31	0.516129	44	0.721311
ENSG00000113520.10	-0.031776	0.0229439	0.0772761	0.0271777	0.109052	-3.4319	18	20	0.9	14	0.229508
ENSG00000113522.13	0.0226128	0.0436586	0.418026	0.110288	0.395414	17.4862	34	40	0.85	0	0
ENSG00000113575.9	-0.0373229	0.0182571	-0.0306923	0.0224639	0.0066306	-0.177655	6	12	0.5	56	0.918033
ENSG00000113593.11	-0.15244	0.0354655	-0.222928	0.0391146	0.0704885	0.462402	46	46	1	41	0.672131
ENSG00000113595.14	-0.122599	0.0203334	-0.14152	0.0391609	0.0189215	0.154337	39	45	0.866667	45	0.737705
ENSG00000113597.17	-0.0381038	0.016656	0.115899	0.0287936	0.154003	-4.04167	26	31	0.83871	0	0
ENSG00000113621.14	0.00904804	0.0288389	0.0690348	0.0454788	0.0599868	6.62981	15	18	0.833333	33	0.540984
ENSG00000113638.13	-0.0130401	0.0229752	0.0336856	0.0367159	0.0467257	-3.58323	13	17	0.764706	51	0.836066
ENSG00000113643.8	-0.056195	0.0197561	-0.0783473	0.0142748	0.0221524	0.394205	29	35	0.828571	61	1
ENSG00000113645.14	0.00874397	0.0199375	0.105248	0.0195617	0.0965044	11.0367	5	5	1	19	0.311475
ENSG00000113648.16	-0.0596674	0.0281344	0.00211326	0.0186902	0.0617806	-1.03542	12	21	0.571429	60	0.983607
ENSG00000113658.16	0.183657	0.0402787	0.242083	0.0647016	0.0584263	0.318128	42	68	0.617647	60	0.983607
ENSG00000113716.12	0.0268652	0.0515712	0.313758	0.112435	0.286892	10.679	33	57	0.578947	9	0.147541
ENSG00000113719.15	0.0720171	0.0241661	0.0273935	0.0461231	0.0446236	-0.619625	10	11	0.909091	36	0.590164
ENSG00000113722.16	-0.152379	0.0862286	-0.253472	0.155681	0.101093	0.663429	10	11	0.909091	45	0.737705
ENSG00000113732.8	0.00462478	0.00540385	0.0844018	0.00763572	0.079777	17.2499	10	12	0.833333	0	0
ENSG00000113734.17	-0.067522	0.0301932	-0.59525	0.0640472	0.527728	7.81564	38	43	0.883721	0	0
ENSG00000113811.10	0.0705568	0.00930759	-0.00447238	0.0108315	0.0750292	-1.06339	9	14	0.642857	0	0
ENSG00000113812.13	-0.339075	0.0309501	-0.149711	0.0629847	0.189364	-0.558471	43	56	0.767857	3	0.0491803
ENSG00000113845.9	-0.0225438	0.055697	-0.19877	0.0690437	0.176227	7.81707	51	77	0.662338	30	0.491803
ENSG00000113851.14	-0.0365557	0.023348	-0.0886244	0.0258172	0.0520687	1.42437	6	6	1	31	0.508197
ENSG00000113946.3	-0.162946	0.0264861	-0.0663176	0.0599236	0.0966282	-0.593008	10	15	0.666667	20	0.327869
ENSG00000113971.19	-0.686862	0.177836	-0.0014817	0.164856	0.68538	-0.997843	30	45	0.666667	17	0.278689
ENSG00000114021.11	-0.216081	0.0405756	-0.183993	0.0272651	0.0320883	-0.148501	31	36	0.861111	61	1
ENSG00000114023.15	0.0842563	0.0432403	-0.0517775	0.0310651	0.136034	-1.61452	42	49	0.857143	36	0.590164
ENSG00000114030.12	0.0809419	0.0477767	0.018295	0.0543131	0.0626468	-0.773973	41	74	0.554054	53	0.868852
ENSG00000114054.13	-0.00454836	0.0202032	0.0576839	0.0394959	0.0622323	-13.6824	22	28	0.785714	38	0.622951
ENSG00000114113.6	-0.169592	0.0316651	0.117292	0.050659	0.286884	-1.69161	23	29	0.793103	0	0
ENSG00000114115.9	0.0154024	0.0532097	-0.0812914	0.042448	0.0966939	-6.27783	17	27	0.62963	57	0.934426
ENSG00000114120.11	-0.0410417	0.0108812	-0.0655604	0.0152022	0.0245187	0.597409	16	16	1	21	0.344262
ENSG00000114124.2	0.111546	0.0797699	0.81238	0.134956	0.700834	6.28292	10	14	0.714286	0	0
ENSG00000114125.13	0.0388757	0.0273729	-0.10779	0.0170591	0.146666	-3.77268	13	18	0.722222	1	0.0163934
ENSG00000114166.7	0.00572873	0.0286607	-0.0069844	0.0260715	0.0127131	-2.21919	5	10	0.5	61	1
ENSG00000114200.9	-0.127281	0.0326684	-0.157609	0.0450919	0.0303285	0.23828	48	55	0.872727	52	0.852459
ENSG00000114279.13	-0.915713	0.200107	-0.235673	0.204194	0.680039	-0.742634	10	20	0.5	32	0.52459
ENSG00000114349.9	0.106177	0.0246994	0.0466706	0.023519	0.0595066	-0.560446	9	32	0.28125	35	0.57377
ENSG00000114354.13	0.00963424	0.0105082	0.0613494	0.0122758	0.0517152	5.36786	12	15	0.8	9	0.147541
ENSG00000114378.16	-0.165132	0.0583853	-0.132115	0.0955622	0.0330179	-0.199948	7	12	0.583333	56	0.918033
ENSG00000114395.10	0.0567855	0.0294611	-0.110941	0.0269736	0.167726	-2.95368	12	38	0.315789	7	0.114754
ENSG00000114405.10	-0.0270044	0.0411647	-0.195553	0.0400889	0.168548	6.24151	9	12	0.75	55	0.901639
ENSG00000114446.4	0.288637	0.0487149	0.0899839	0.066789	0.198653	-0.688245	60	75	0.8	22	0.360656
ENSG00000114450.9	-0.0491236	0.0480299	-0.133052	0.045973	0.0839283	1.70851	16	35	0.457143	53	0.868852
ENSG00000114473.13	0.210574	0.0208565	-0.0297505	0.0115275	0.240324	-1.14128	8	21	0.380952	0	0
ENSG00000114480.12	0.0205059	0.0199042	-0.0078359	0.014616	0.0283418	-1.38213	8	14	0.571429	61	1
ENSG00000114491.13	0.0623647	0.0230536	0.0659729	0.0389729	0.00360815	0.0578556	25	28	0.892857	55	0.901639
ENSG00000114541.14	-0.0424104	0.0146105	-0.102682	0.0238666	0.0602711	1.42114	6	10	0.6	16	0.262295
ENSG00000114544.16	0.145381	0.102632	0.283516	0.0358737	0.138136	0.950164	18	34	0.529412	61	1
ENSG00000114547.9	-0.0649068	0.0843596	-0.00304278	0.0971439	0.0618641	-0.953121	29	51	0.568627	59	0.967213
ENSG00000114554.11	-0.0436707	0.0385071	-0.0525359	0.0396267	0.00886521	0.203001	1	1	1	44	0.721311
ENSG00000114650.18	-0.0122833	0.0135993	0.0381849	0.0132666	0.0504682	-4.10867	10	19	0.526316	9	0.147541
ENSG00000114670.13	0.0183019	0.0174657	0.0455311	0.0229777	0.0272292	1.48777	24	27	0.888889	48	0.786885
ENSG00000114698.14	0.11864	0.0423093	0.201637	0.0747533	0.0829969	0.699569	40	50	0.8	30	0.491803
ENSG00000114735.9	0.452077	0.0534119	0.222479	0.0300245	0.229599	-0.507875	23	55	0.418182	0	0
ENSG00000114737.15	0.0235537	0.0137036	0.112413	0.0155564	0.0888596	3.77264	25	31	0.806452	1	0.0163934
ENSG00000114742.13	0.0324311	0.024749	0.158928	0.0307948	0.126497	3.90049	7	8	0.875	14	0.229508
ENSG00000114744.8	0.0374279	0.0327378	0.156981	0.0521526	0.119553	3.19422	5	14	0.357143	22	0.360656
ENSG00000114757.18	-0.0468035	0.0205696	-0.103368	0.0139585	0.0565648	1.20856	6	13	0.461538	61	1
ENSG00000114770.16	0.0344361	0.00961398	0.0283541	0.022069	0.00608208	-0.176619	7	9	0.777778	43	0.704918
ENSG00000114771.13	-0.127779	0.0727351	-0.244621	0.13466	0.116842	0.914405	9	10	0.9	27	0.442623
ENSG00000114854.7	0.127582	0.0601463	0.396999	0.0828611	0.269417	2.11171	33	36	0.916667	6	0.0983607
ENSG00000114857.17	-0.209165	0.0395711	-0.171352	0.130462	0.0378135	-0.180783	32	40	0.8	29	0.47541
ENSG00000114859.15	0.0915658	0.0779975	0.447207	0.0917983	0.355642	3.884	19	26	0.730769	12	0.196721
ENSG00000114904.12	0.0878989	0.031637	0.105782	0.0530653	0.0178827	0.203447	17	21	0.809524	58	0.95082
ENSG00000114923.16	-0.226662	0.104878	0.0156673	0.0202638	0.242329	-1.06912	1	6	0.166667	58	0.95082
ENSG00000114948.12	-0.0610065	0.049094	-0.0533245	0.0636956	0.00768201	-0.125921	16	20	0.8	58	0.95082
ENSG00000114978.17	-0.472525	0.0681683	0.302337	0.117936	0.774863	-1.63983	71	104	0.682692	0	0
ENSG00000114988.11	0.0395311	0.0307617	0.0764311	0.048168	0.0369001	0.933444	15	17	0.882353	47	0.770492
ENSG00000115020.16	-0.397619	0.0458786	0.0183144	0.0275527	0.415933	-1.04606	22	38	0.578947	0	0
ENSG00000115041.12	0.0152009	0.0582953	0.210584	0.0318221	0.195383	12.8534	4	6	0.666667	14	0.229508
ENSG00000115073.7	0.0945073	0.038361	0.215607	0.0610571	0.1211	1.28138	18	21	0.857143	28	0.459016
ENSG00000115084.13	0.00545604	0.0523045	-0.360971	0.0828408	0.366427	-67.1599	36	37	0.972973	3	0.0491803
ENSG00000115091.11	0.040106	0.0403037	0.123141	0.0442352	0.0830349	2.07039	18	41	0.439024	41	0.672131
ENSG00000115107.19	-0.0616454	0.0396824	-0.00428295	0.0491313	0.0573625	-0.930523	9	22	0.409091	52	0.852459
ENSG00000115109.13	0.00346693	0.0259117	0.0328514	0.0291375	0.0293845	8.47565	8	8	1	60	0.983607
ENSG00000115112.7	-0.0568052	0.0319558	-0.0954805	0.0444296	0.0386753	0.68084	9	17	0.529412	59	0.967213
ENSG00000115129.13	0.0224209	0.0176396	0.144539	0.0276074	0.122118	5.44659	10	19	0.526316	3	0.0491803
ENSG00000115138.10	0.152171	0.0796005	-0.0158699	0.0792859	0.168041	-1.10429	15	28	0.535714	46	0.754098
ENSG00000115159.15	0.00839405	0.0766246	0.00664088	0.127211	0.00175317	-0.208859	35	55	0.636364	56	0.918033
ENSG00000115183.14	-0.00238488	0.0550171	-0.0922742	0.0781825	0.0898893	37.6913	64	92	0.695652	50	0.819672
ENSG00000115216.13	-0.0260426	0.0136535	-0.143706	0.0305016	0.117664	4.51813	15	15	1	1	0.0163934
ENSG00000115274.14	-0.362321	0.0483414	-0.0133335	0.0957547	0.348987	-0.9632	29	51	0.568627	1	0.0163934
ENSG00000115275.11	0.441431	0.0268804	-0.0286425	0.0560327	0.470074	-1.06489	19	28	0.678571	0	0
ENSG00000115295.19	-0.102365	0.0213161	-0.0726012	0.034031	0.0297639	-0.290762	13	13	1	58	0.95082
ENSG00000115306.15	0.0519384	0.0291224	0.107671	0.031487	0.0557321	1.07304	28	34	0.823529	56	0.918033
ENSG00000115310.17	-0.129145	0.0406914	-0.194342	0.0477847	0.065197	0.504837	20	27	0.740741	61	1
ENSG00000115339.13	0.0736813	0.040003	0.106639	0.0597378	0.0329578	0.447302	13	14	0.928571	48	0.786885
ENSG00000115353.10	-0.242607	0.0761435	-0.146547	0.0902322	0.0960598	-0.395949	30	34	0.882353	58	0.95082
ENSG00000115363.13	0.121928	0.0683662	-0.231123	0.0687522	0.353051	-2.89557	41	51	0.803922	3	0.0491803
ENSG00000115364.13	-0.0713376	0.0299009	-0.328041	0.0697527	0.256703	3.59843	35	35	1	1	0.0163934
ENSG00000115365.11	0.181553	0.0378126	0.113455	0.0559383	0.0680977	-0.375086	12	18	0.666667	45	0.737705
ENSG00000115368.9	0.11423	0.0770416	-0.734547	0.100445	0.848777	-7.43039	69	96	0.71875	0	0
ENSG00000115419.12	0.0658206	0.0402346	0.0126398	0.0557359	0.0531808	-0.807966	19	26	0.730769	59	0.967213
ENSG00000115423.18	0.108205	0.0411255	-0.0043748	0.0497975	0.11258	-1.04043	15	29	0.517241	41	0.672131
ENSG00000115425.13	-0.0338594	0.0407178	0.107911	0.0504912	0.141771	-4.18705	51	61	0.836066	17	0.278689
ENSG00000115457.9	-0.0453743	0.0833881	-0.0358838	0.0867567	0.00949052	-0.209161	13	16	0.8125	60	0.983607
ENSG00000115464.14	0.0341374	0.026693	0.03454	0.0429041	0.000402665	0.0117954	11	12	0.916667	58	0.95082
ENSG00000115486.11	0.296881	0.0743177	0.592338	0.160762	0.295457	0.995201	28	36	0.777778	17	0.278689
ENSG00000115523.16	-0.287407	0.110891	0.620534	0.179004	0.907941	-3.15907	33	48	0.6875	0	0
ENSG00000115526.10	0.176964	0.0165568	0.0407662	0.0358697	0.136198	-0.769636	26	27	0.962963	3	0.0491803
ENSG00000115561.15	0.206627	0.0383247	-0.0411194	0.0555618	0.247746	-1.199	21	31	0.677419	3	0.0491803
ENSG00000115602.16	-0.40569	0.0611716	-0.314154	0.2546	0.0915356	-0.22563	32	37	0.864865	26	0.42623
ENSG00000115604.10	-0.176798	0.0609459	-0.51004	0.142995	0.333243	1.88488	148	160	0.925	9	0.147541
ENSG00000115607.9	0.0432763	0.0240728	0.0120268	0.0439943	0.0312495	-0.722093	19	19	1	38	0.622951
ENSG00000115616.2	-0.236807	0.0717912	0.411531	0.101294	0.648338	-2.73783	60	72	0.833333	0	0
ENSG00000115648.13	-0.412376	0.0723343	-0.585225	0.102231	0.172849	0.419153	67	92	0.728261	45	0.737705
ENSG00000115665.8	-0.173743	0.0333042	-0.17548	0.0674306	0.00173759	0.0100009	23	24	0.958333	55	0.901639
ENSG00000115677.16	-0.170623	0.0549651	-0.062758	0.0369353	0.107865	-0.632184	12	17	0.705882	50	0.819672
ENSG00000115687.13	-0.0252158	0.0227463	-0.28688	0.0261529	0.261664	10.377	6	8	0.75	0	0
ENSG00000115750.16	0.300202	0.112724	-0.131514	0.149939	0.431716	-1.43809	45	48	0.9375	19	0.311475
ENSG00000115816.14	-0.178028	0.0452313	0.107974	0.0674568	0.286002	-1.6065	33	44	0.75	2	0.0327869
ENSG00000115825.9	-0.235466	0.0509671	-0.281449	0.0652147	0.0459831	0.195285	26	31	0.83871	56	0.918033
ENSG00000115840.13	0.160204	0.0218286	-0.0171505	0.0216477	0.177354	-1.10705	10	14	0.714286	0	0
ENSG00000115841.19	-0.0721513	0.0361216	-0.0407299	0.043558	0.0314215	-0.435494	25	34	0.735294	58	0.95082
ENSG00000115866.10	0.0260456	0.0347079	0.142126	0.0672164	0.11608	4.45679	13	14	0.928571	22	0.360656
ENSG00000115896.15	0.0687328	0.0426335	0.193145	0.0542844	0.124412	1.81009	8	20	0.4	22	0.360656
ENSG00000115935.17	-0.0376262	0.0198952	0.0710851	0.016915	0.108711	-2.88925	8	21	0.380952	3	0.0491803
ENSG00000115944.14	0.025761	0.0209785	0.024357	0.0290713	0.00140393	-0.0544983	20	24	0.833333	61	1
ENSG00000115946.7	0.0985636	0.0202845	0.111605	0.0244069	0.0130412	0.132312	25	27	0.925926	60	0.983607
ENSG00000115947.13	0.0505744	0.0229618	-0.0246593	0.022422	0.0752337	-1.48758	24	31	0.774194	61	1
ENSG00000115956.9	0.15749	0.0507257	0.23924	0.0444574	0.0817502	0.519083	21	24	0.875	61	1
ENSG00000115970.18	0.00395312	0.012545	0.0565466	0.0109301	0.0525935	13.3043	9	10	0.9	21	0.344262
ENSG00000115998.7	-0.0801801	0.0151735	-0.129361	0.0331844	0.0491811	0.613383	32	34	0.941176	13	0.213115
ENSG00000116032.5	-0.0250284	0.0638595	-0.132026	0.0414652	0.106998	4.27506	6	51	0.117647	61	1
ENSG00000116039.11	0.0520049	0.0600305	0.27502	0.0886667	0.223015	4.28835	5	7	0.714286	19	0.311475
ENSG00000116062.14	0.0270039	0.0229367	0.143007	0.0139765	0.116003	4.2958	11	15	0.733333	61	1
ENSG00000116127.17	0.2682	0.0182303	0.0637911	0.018691	0.204409	-0.762151	10	15	0.666667	0	0
ENSG00000116132.11	0.0238392	0.0178434	0.0936609	0.0201165	0.0698217	2.92886	7	8	0.875	15	0.245902
ENSG00000116151.13	-0.0144232	0.0394401	-0.0141124	0.0582476	0.000310791	-0.021548	13	23	0.565217	61	1
ENSG00000116157.5	-0.546882	0.111072	-0.132191	0.253722	0.414691	-0.758282	5	12	0.416667	26	0.42623
ENSG00000116171.17	0.010378	0.0357153	0.0352423	0.0473699	0.0248643	2.39585	14	15	0.933333	53	0.868852
ENSG00000116176.6	-0.223526	0.0273216	0.00482361	0.0144852	0.22835	-1.02158	4	9	0.444444	0	0
ENSG00000116194.12	0.0425243	0.040337	-0.119645	0.0367273	0.162169	-3.81356	33	50	0.66	12	0.196721
ENSG00000116198.12	-0.14398	0.025971	-0.0741668	0.0745621	0.0698136	-0.484882	25	28	0.892857	32	0.52459
ENSG00000116199.11	0.125993	0.0682256	0.103537	0.110032	0.0224558	-0.178231	67	82	0.817073	57	0.934426
ENSG00000116205.12	0.0337564	0.0498772	0.164574	0.0781259	0.130817	3.87533	4	4	1	30	0.491803
ENSG00000116213.15	0.283591	0.139578	-0.0188514	0.0401425	0.302442	-1.06647	10	13	0.769231	9	0.147541
ENSG00000116237.15	-0.0318045	0.0624376	-0.00189307	0.0247128	0.0299114	-0.940478	4	10	0.4	61	1
ENSG00000116288.12	0.0680916	0.0217071	0.133388	0.0505143	0.0652963	0.958949	13	14	0.928571	18	0.295082
ENSG00000116299.16	0.0362734	0.0568824	-0.0197078	0.071607	0.0559811	-1.54331	8	9	0.888889	52	0.852459
ENSG00000116329.10	0.0790873	0.0507435	-0.0380731	0.0742335	0.11716	-1.48141	14	14	1	35	0.57377
ENSG00000116353.15	0.02102	0.00980604	0.00815317	0.00558986	0.0128669	-0.612124	5	17	0.294118	61	1
ENSG00000116396.14	0.315216	0.100901	0.469549	0.156633	0.154334	0.489612	28	33	0.848485	47	0.770492
ENSG00000116406.18	-0.279861	0.0393635	-0.0859093	0.104912	0.193952	-0.693029	14	14	1	24	0.393443
ENSG00000116459.10	-0.0205565	0.0101835	-0.0347298	0.0191096	0.0141733	0.689478	21	24	0.875	49	0.803279
ENSG00000116473.14	-0.0222411	0.0225553	-0.129253	0.0384334	0.107012	4.81146	6	6	1	22	0.360656
ENSG00000116489.12	-0.0220448	0.0152173	-0.0276135	0.0323825	0.00556873	0.252609	28	29	0.965517	52	0.852459
ENSG00000116497.17	0.0384172	0.01664	0.0122625	0.00579539	0.0261547	-0.680807	3	8	0.375	61	1
ENSG00000116641.17	0.0798037	0.0284641	-0.0155208	0.00543122	0.0953245	-1.19449	3	6	0.5	20	0.327869
ENSG00000116661.9	-0.31128	0.148862	0.0502216	0.0314027	0.361502	-1.16134	22	48	0.458333	61	1
ENSG00000116663.10	-0.0106814	0.0408666	-0.0586423	0.0471907	0.0479609	4.49013	11	18	0.611111	61	1
ENSG00000116667.12	-0.147904	0.0679611	-0.187089	0.0749586	0.0391848	0.264934	24	38	0.631579	59	0.967213
ENSG00000116679.15	0.167059	0.0746223	0.136652	0.098772	0.0304076	-0.182017	2	2	1	47	0.770492
ENSG00000116688.16	-0.282057	0.064899	-0.166449	0.109211	0.115609	-0.409877	40	74	0.540541	38	0.622951
ENSG00000116690.12	0.0515207	0.0218102	-0.18346	0.0474584	0.234981	-4.56091	7	8	0.875	0	0
ENSG00000116698.21	-0.232312	0.0357795	-0.0612581	0.0731891	0.171054	-0.736311	24	40	0.6	14	0.229508
ENSG00000116729.13	-0.0869361	0.0366398	-0.211676	0.0439775	0.12474	1.43484	21	24	0.875	17	0.278689
ENSG00000116774.11	0.15077	0.0486605	0.165315	0.0633224	0.0145449	0.0964708	18	22	0.818182	58	0.95082
ENSG00000116783.14	0.9741	0.0734485	0.210601	0.0665188	0.763499	-0.783799	21	41	0.512195	0	0
ENSG00000116785.13	-0.27837	0.15566	-0.731337	0.149094	0.452967	1.62721	5	5	1	32	0.52459
ENSG00000116791.13	0.225502	0.108225	0.202397	0.187247	0.0231053	-0.102462	32	52	0.615385	53	0.868852
ENSG00000116809.11	0.0538209	0.0191	-0.0444175	0.0160197	0.0982383	-1.82528	11	15	0.733333	1	0.0163934
ENSG00000116830.11	-0.0570429	0.132095	0.929386	0.196379	0.986429	-17.2927	32	42	0.761905	1	0.0163934
ENSG00000116857.16	0.133381	0.102476	0.223449	0.0412613	0.090068	0.675266	11	20	0.55	61	1
ENSG00000116874.11	-0.389829	0.160253	-0.1752	0.136556	0.214629	-0.550573	39	58	0.672414	56	0.918033
ENSG00000116906.11	-0.0380687	0.0500742	-0.0494852	0.0282187	0.0114164	0.29989	16	19	0.842105	61	1
ENSG00000116918.13	0.0327776	0.0221816	0.173411	0.0236095	0.140633	4.29053	7	13	0.538462	17	0.278689
ENSG00000116922.14	0.0400601	0.0103357	-0.0379197	0.00716302	0.0779798	-1.94657	8	9	0.888889	5	0.0819672
ENSG00000116957.12	-0.191969	0.0290498	-0.157133	0.0509332	0.0348357	-0.181465	35	43	0.813953	46	0.754098
ENSG00000116962.14	-0.0390455	0.0139599	0	0	0.0390455	-1	0	1	0	0	0
ENSG00000116977.18	-0.089702	0.0752065	-0.567514	0.122722	0.477812	5.32666	16	20	0.8	2	0.0327869
ENSG00000116983.12	-0.0791431	0.0490658	-0.203057	0.0697914	0.123914	1.56569	9	10	0.9	21	0.344262
ENSG00000116985.11	-0.15109	0.082088	-0.43385	0.106852	0.282759	1.87146	7	23	0.304348	54	0.885246
ENSG00000117013.14	0.0742669	0.0883668	-0.0898498	0.117254	0.164117	-2.20982	18	29	0.62069	48	0.786885
ENSG00000117016.9	0.0298166	0.0385988	0.182661	0.0452335	0.152845	5.12616	2	3	0.666667	61	1
ENSG00000117054.13	-0.000905831	0.0260303	-0.0477844	0.0343188	0.0468786	51.752	48	69	0.695652	48	0.786885
ENSG00000117069.14	0.285838	0.00593939	-0.0067987	0.00635286	0.292636	-1.02379	2	4	0.5	0	0
ENSG00000117114.19	0.0416143	0.00260768	0.000276469	0.000932922	0.0413379	-0.993356	1	5	0.2	0	0
ENSG00000117115.12	0.563602	0.101593	0.566667	0.309353	0.00306496	0.00543817	29	38	0.763158	33	0.540984
ENSG00000117122.13	0.0771786	0.0834121	0.324964	0.114649	0.247786	3.21055	9	12	0.75	32	0.52459
ENSG00000117133.10	-0.0482631	0.0335368	-0.107456	0.0374752	0.0591926	1.22646	28	40	0.7	50	0.819672
ENSG00000117143.13	0.103496	0.0217919	0.0369388	0.0483183	0.0665568	-0.643088	20	22	0.909091	33	0.540984
ENSG00000117151.12	0.0427902	0.0594406	0.534827	0.0903187	0.492037	11.4988	11	18	0.611111	2	0.0327869
ENSG00000117153.15	-0.0261568	0.0171986	-0.00877207	0.0228541	0.0173847	-0.664635	7	8	0.875	53	0.868852
ENSG00000117174.10	0.1259	0.038323	0.0127387	0.0924737	0.113161	-0.898819	37	45	0.822222	36	0.590164
ENSG00000117222.13	0.00289568	0.0208623	-0.0150054	0.0317084	0.0179011	-6.18201	30	42	0.714286	57	0.934426
ENSG00000117226.11	-0.182229	0.152862	-0.860777	0.23042	0.678549	3.72361	44	59	0.745763	21	0.344262
ENSG00000117245.12	0.122114	0.126048	-0.0484702	0.0154944	0.170584	-1.39693	11	26	0.423077	61	1
ENSG00000117262.18	0.475172	0.0645919	-0.0295594	0.0102044	0.504731	-1.06221	5	9	0.555556	0	0
ENSG00000117280.12	0.274919	0.104176	0.127229	0.13211	0.147691	-0.537215	40	57	0.701754	45	0.737705
ENSG00000117394.20	0.049742	0.0355075	0.060768	0.0485565	0.011026	0.221665	8	12	0.666667	55	0.901639
ENSG00000117407.16	-0.152249	0.0205177	-0.0169719	0.0391016	0.135277	-0.888526	9	10	0.9	1	0.0163934
ENSG00000117408.10	0.00489648	0.00846275	0.0123319	0.0108452	0.00743538	1.51852	8	11	0.727273	54	0.885246
ENSG00000117450.13	-0.0500711	0.0481773	-0.0307654	0.0131762	0.0193056	-0.385565	5	7	0.714286	61	1
ENSG00000117472.9	-0.0202176	0.0161154	0.0106389	0.0203752	0.0308565	-1.52622	6	8	0.75	60	0.983607
ENSG00000117477.12	0.175752	0.0456297	-0.0723457	0.0727369	0.248098	-1.41163	50	51	0.980392	6	0.0983607
ENSG00000117480.15	0.279169	0.0941991	0.128387	0.129823	0.150782	-0.540112	29	37	0.783784	53	0.868852
ENSG00000117500.12	0.182366	0.0242849	0.109497	0.0385391	0.0728697	-0.399578	19	22	0.863636	25	0.409836
ENSG00000117505.12	-0.23322	0.0290953	-0.0353824	0.0539095	0.197838	-0.848288	11	27	0.407407	1	0.0163934
ENSG00000117523.15	-0.0626296	0.0222398	-0.0318667	0.0183677	0.0307628	-0.491187	36	42	0.857143	61	1
ENSG00000117525.13	0.102114	0.0726467	0.0946673	0.0989051	0.00744624	-0.0729212	45	58	0.775862	61	1
ENSG00000117528.11	-0.0300731	0.0528331	0.120752	0.0779371	0.150825	-5.01526	14	20	0.7	44	0.721311
ENSG00000117533.14	0.0188948	0.00941098	0.0553296	0.000956409	0.0364348	1.92829	10	10	1	2	0.0327869
ENSG00000117560.7	-0.00809901	0.00339634	0.0776238	0.00904859	0.0857228	-10.5844	33	37	0.891892	0	0
ENSG00000117569.18	0.132844	0.0267427	0.185148	0.0644198	0.0523038	0.393722	24	26	0.923077	47	0.770492
ENSG00000117592.8	-0.0359463	0.01504	-0.035344	0.0160663	0.000602329	-0.0167564	13	13	1	61	1
ENSG00000117593.9	-0.0223309	0.022337	-0.103906	0.0450379	0.0815746	3.65299	22	23	0.956522	14	0.229508
ENSG00000117597.17	-0.0110969	0.0168917	-0.0572128	0.0448549	0.0461159	4.15576	24	25	0.96	25	0.409836
ENSG00000117598.11	-0.50643	0.13824	0.407089	0.318371	0.913519	-1.80384	18	27	0.666667	5	0.0819672
ENSG00000117601.13	0.234051	0.0648903	0.810124	0.160971	0.576072	2.46131	39	40	0.975	3	0.0491803
ENSG00000117620.14	0.0749101	0.0181208	-0.0391952	0.0251626	0.114105	-1.52323	17	28	0.607143	4	0.0655738
ENSG00000117640.17	0.019339	0.0478779	0.00192055	0.0650962	0.0174184	-0.90069	12	15	0.8	61	1
ENSG00000117643.14	0.00473218	0.00718847	0.298687	0.0253306	0.293955	62.1183	2	2	1	0	0
ENSG00000117676.13	-0.00521528	0.0180417	0.0350869	0.0159057	0.0403021	-7.72771	8	10	0.8	59	0.967213
ENSG00000117682.16	-0.0677281	0.0239008	0.0115675	0.0305621	0.0792956	-1.17079	7	11	0.636364	24	0.393443
ENSG00000117697.14	0.278777	0.0411384	0.0185587	0.0431795	0.260218	-0.933428	27	55	0.490909	0	0
ENSG00000117748.9	-0.0105468	0.00182843	0	0	0.0105468	-1	0	6	0	0	0
ENSG00000117791.15	-0.337516	0.102768	-0.584075	0.170817	0.246558	0.730508	66	83	0.795181	37	0.606557
ENSG00000117834.12	1.01223	0.146309	0.111358	0.145494	0.900874	-0.889988	29	37	0.783784	0	0
ENSG00000117868.15	0.269953	0.0495189	0.169265	0.0705012	0.100688	-0.372984	45	57	0.789474	50	0.819672
ENSG00000117877.10	-0.0830792	0.0227933	0	0	0.0830792	-1	0	4	0	0	0
ENSG00000118004.17	-0.495213	0.130264	0.0944674	0.0612632	0.58968	-1.19076	8	11	0.727273	3	0.0491803
ENSG00000118017.3	0.233624	0.127667	1.11965	0.256226	0.886021	3.79251	39	51	0.764706	1	0.0163934
ENSG00000118046.14	-0.0599561	0.00399247	0	0	0.0599561	-1	0	3	0	0	0
ENSG00000118094.11	0.0555617	0.0358545	0.227027	0.112515	0.171465	3.08604	36	40	0.9	18	0.295082
ENSG00000118096.7	-0.232844	0.0364813	-0.0203032	0.0400824	0.21254	-0.912803	24	44	0.545455	0	0
ENSG00000118181.10	-0.00972506	0.0253099	-0.199707	0.0434561	0.189982	19.5353	5	5	1	10	0.163934
ENSG00000118197.13	-0.113472	0.0561092	-0.276083	0.0652176	0.162611	1.43305	9	11	0.818182	26	0.42623
ENSG00000118217.5	0.0558461	0.0374478	0.0990139	0.0487036	0.0431678	0.772978	15	18	0.833333	47	0.770492
ENSG00000118242.15	0.0171374	0.015094	0.0872127	0.0219506	0.0700753	4.08903	7	10	0.7	8	0.131148
ENSG00000118257.16	-0.597615	0.15405	-0.0891609	0.0445791	0.508454	-0.850805	14	21	0.666667	0	0
ENSG00000118276.11	-0.0497434	0.121402	-0.553352	0.100779	0.503609	10.1241	1	1	1	61	1
ENSG00000118292.8	-0.255259	0.100893	-0.203354	0.0912355	0.0519049	-0.203342	24	66	0.363636	61	1
ENSG00000118307.18	0.179171	0.0281202	0.151644	0.0186171	0.0275277	-0.153639	11	42	0.261905	61	1
ENSG00000118308.15	-0.227652	0.0725692	-0.227626	0.0572837	2.54e-05	-0.000111609	37	52	0.711538	61	1
ENSG00000118402.5	-0.192179	0.0333128	-0.105066	0.0922419	0.0871123	-0.453288	42	42	1	27	0.442623
ENSG00000118412.12	-0.0271498	0.0141414	-0.0317318	0.00771022	0.00458205	0.168769	4	6	0.666667	61	1
ENSG00000118418.14	0.113321	0.0260208	0.0240229	0.0356305	0.0892979	-0.78801	8	8	1	24	0.393443
ENSG00000118432.12	0.0300204	0.0212224	0.0910987	0.0164521	0.0610783	2.03456	10	12	0.833333	59	0.967213
ENSG00000118473.21	0.026758	0.0174823	0.0837555	0.0235141	0.0569975	2.13011	22	33	0.666667	46	0.754098
ENSG00000118507.15	-0.0816606	0.0652158	-0.514695	0.0801382	0.433034	5.30285	40	55	0.727273	0	0
ENSG00000118514.13	-0.830034	0.129166	-0.547625	0.465092	0.28241	-0.340238	53	60	0.883333	22	0.360656
ENSG00000118520.14	-0.148189	0.0835106	0.0177946	0.093807	0.165983	-1.12008	35	44	0.795455	54	0.885246
ENSG00000118526.6	0.213804	0.050282	0.0258375	0.0762617	0.187966	-0.879153	35	42	0.833333	17	0.278689
ENSG00000118564.14	0.0420683	0.0264867	0.0482326	0.0379781	0.00616432	0.146531	13	15	0.866667	52	0.852459
ENSG00000118579.12	0.340268	0.0350846	0.0407775	0.0635815	0.29949	-0.88016	23	29	0.793103	0	0
ENSG00000118596.11	0.1468	0.0250549	0.0479593	0.0467857	0.0988409	-0.673302	10	10	1	32	0.52459
ENSG00000118640.10	0.0291554	0.00452491	0.0582671	0.00840244	0.0291116	0.998499	4	5	0.8	5	0.0819672
ENSG00000118690.12	-0.178964	0.0375414	-0.14375	0.036474	0.035214	-0.196766	30	34	0.882353	61	1
ENSG00000118804.8	0.0965871	0.07451	0.511683	0.123315	0.415096	4.29763	25	35	0.714286	9	0.147541
ENSG00000118849.9	0.0353636	0.0239262	0.0855912	0.0272929	0.0502275	1.42032	6	7	0.857143	39	0.639344
ENSG00000118855.18	-0.0105433	0.0310799	0.0528641	0.045832	0.0634074	-6.01399	16	19	0.842105	43	0.704918
ENSG00000118873.15	-0.0464219	0.0149085	-0.0181328	0.0193684	0.0282891	-0.609392	6	9	0.666667	31	0.508197
ENSG00000118961.14	-0.186027	0.0558508	-0.19791	0.0382599	0.0118834	0.0638802	17	23	0.73913	61	1
ENSG00000118965.14	-0.11952	0.03225	-0.164544	0.0473667	0.0450233	0.3767	17	22	0.772727	52	0.852459
ENSG00000119004.15	-0.0310583	0.0333151	-0.0265719	0.0311138	0.00448636	-0.14445	1	2	0.5	28	0.459016
ENSG00000119048.7	0.0571906	0.0419763	0.0671609	0.0380487	0.00997025	0.174334	32	51	0.627451	60	0.983607
ENSG00000119121.21	-0.0777385	0.0507581	-0.221254	0.0583785	0.143516	1.84614	12	12	1	26	0.42623
ENSG00000119139.17	-0.0569919	0.0314038	-0.0377107	0.0482219	0.0192812	-0.338315	33	40	0.825	60	0.983607
ENSG00000119147.9	-0.317202	0.154971	-0.240548	0.179508	0.076654	-0.241657	72	131	0.549618	60	0.983607
ENSG00000119203.13	0.0218041	0.0151944	0.186098	0.0218511	0.164294	7.535	23	25	0.92	0	0
ENSG00000119227.7	1.31699	0.178249	0.380821	0.283993	0.936168	-0.71084	9	14	0.642857	16	0.262295
ENSG00000119231.10	-0.130778	0.0520093	-0.151876	0.0613814	0.0210981	0.161327	22	40	0.55	61	1
ENSG00000119242.8	0.0371127	0.129663	-0.285622	0.104073	0.322735	-8.69606	47	77	0.61039	43	0.704918
ENSG00000119285.10	0.0391265	0.0275848	-0.0398193	0.0110311	0.0789458	-2.01771	36	44	0.818182	47	0.770492
ENSG00000119326.14	0.0346724	0.0319605	0.04913	0.0359743	0.0144576	0.416977	45	60	0.75	60	0.983607
ENSG00000119383.19	-0.0106982	0.0461683	-0.0457466	0.0606481	0.0350484	3.27611	22	26	0.846154	58	0.95082
ENSG00000119401.10	-0.0284304	0.0477383	0.0741528	0.0403382	0.102583	-3.60822	34	39	0.871795	37	0.606557
ENSG00000119408.16	-0.0226674	0.0252303	0.0196774	0.0249501	0.0423448	-1.86809	14	18	0.777778	57	0.934426
ENSG00000119411.10	0.117397	0.0400339	0.152139	0.0499545	0.0347421	0.295938	12	14	0.857143	61	1
ENSG00000119414.11	-0.0205566	0.0188254	0.0728333	0.0292766	0.0933899	-4.54306	26	29	0.896552	16	0.262295
ENSG00000119431.9	0.0664924	0.309392	-0.157093	0.359464	0.223586	-3.36258	58	105	0.552381	61	1
ENSG00000119446.13	0.246777	0.0102366	0.0235744	0.00978835	0.223203	-0.904471	5	10	0.5	0	0
ENSG00000119471.14	0.0624928	0.049633	-0.0486928	0.124893	0.111186	-1.77917	29	29	1	36	0.590164
ENSG00000119487.16	0.064785	0.0219896	0.0506745	0.0170609	0.0141105	-0.217806	11	18	0.611111	61	1
ENSG00000119509.12	0.249176	0.0727622	0.0528894	0.075659	0.196287	-0.787743	55	80	0.6875	44	0.721311
ENSG00000119522.16	0.0228242	0.0247043	0.0947342	0.0180175	0.07191	3.1506	7	14	0.5	36	0.590164
ENSG00000119523.9	0.105255	0.0605724	0.166817	0.066957	0.061562	0.584884	44	55	0.8	60	0.983607
ENSG00000119537.15	0.0726056	0.126459	0.0313231	0.136116	0.0412825	-0.568586	37	51	0.72549	61	1
ENSG00000119541.9	0.0225571	0.0184371	-0.00714192	0.0219449	0.029699	-1.31662	29	33	0.878788	52	0.852459
ENSG00000119599.16	0.604688	0.154	0.188039	0.22836	0.416649	-0.689031	35	59	0.59322	26	0.42623
ENSG00000119608.12	-0.0358881	0.0147034	-0.0155699	0.0224952	0.0203183	-0.566155	4	7	0.571429	43	0.704918
ENSG00000119632.3	0.200993	0.120825	0.611047	0.102153	0.410054	2.04014	40	62	0.645161	16	0.262295
ENSG00000119636.15	0.134235	0.0359497	-0.0395507	0.0326262	0.173786	-1.29464	34	52	0.653846	1	0.0163934
ENSG00000119650.12	-0.046382	0.0456325	0.114335	0.0318892	0.160717	-3.46507	40	56	0.714286	22	0.360656
ENSG00000119655.10	0.00645535	0.0116551	-0.0402985	0.0222243	0.0467538	-7.24265	4	6	0.666667	12	0.196721
ENSG00000119661.14	-0.0103235	0.00687891	-0.0378192	0.00476481	0.0274957	2.6634	4	19	0.210526	53	0.868852
ENSG00000119673.14	-0.545004	0.290342	-0.954759	0.229947	0.409755	0.751839	29	49	0.591837	61	1
ENSG00000119681.11	-0.141682	0.0232403	-0.0132197	0.0251042	0.128463	-0.906695	12	31	0.387097	0	0
ENSG00000119685.19	0.210877	0.0617265	0.179363	0.0528312	0.0315133	-0.14944	13	19	0.684211	61	1
ENSG00000119688.20	0.0555703	0.0159675	0.00699388	0.0118264	0.0485765	-0.874144	2	3	0.666667	61	1
ENSG00000119698.11	0.0500175	0.028364	0.00161247	0.0502466	0.048405	-0.967762	11	12	0.916667	60	0.983607
ENSG00000119711.12	0.139357	0.0433219	-0.227072	0.0459386	0.366429	-2.62943	27	46	0.586957	0	0
ENSG00000119715.14	0.228948	0.108975	0.178834	0.203668	0.050114	-0.218888	33	40	0.825	53	0.868852
ENSG00000119718.10	-0.14087	0.102038	-0.353635	0.118354	0.212765	1.51036	67	85	0.788235	38	0.622951
ENSG00000119723.16	-0.0448145	0.0381459	-0.156426	0.0609254	0.111611	2.49052	3	4	0.75	26	0.42623
ENSG00000119737.5	-0.380837	0.0612501	-0.23529	0.0714396	0.145547	-0.382177	11	21	0.52381	34	0.557377
ENSG00000119771.14	-0.0218989	0.0181661	-0.125146	0.0321773	0.103247	4.71469	6	6	1	17	0.278689
ENSG00000119772.16	-0.0488209	0.0599492	0.0653771	0.0614634	0.114198	-2.33912	32	53	0.603774	58	0.95082
ENSG00000119778.14	0.0161452	0.0180418	0.284986	0.035732	0.268841	16.6514	22	25	0.88	0	0
ENSG00000119787.13	-0.0179401	0.023843	-0.0222485	0.0286856	0.00430844	0.240157	13	16	0.8125	61	1
ENSG00000119812.18	0.0972745	0.028664	0.132958	0.046023	0.0356837	0.366835	17	23	0.73913	54	0.885246
ENSG00000119878.5	-0.0178117	0.0434227	-0.0273193	0.0432749	0.00950767	0.533789	24	37	0.648649	61	1
ENSG00000119899.12	0.00758484	0.0270907	0.366342	0.119936	0.358758	47.2993	67	74	0.905405	2	0.0327869
ENSG00000119943.12	0.239307	0.0382055	0.456481	0.168683	0.217174	0.907511	55	61	0.901639	16	0.262295
ENSG00000119953.12	0.00106808	0.0230526	-0.0205722	0.0218264	0.0216403	-20.261	7	9	0.777778	52	0.852459
ENSG00000119965.12	-0.123075	0.034096	-0.037876	0.0288062	0.0851988	-0.692252	3	14	0.214286	43	0.704918
ENSG00000119977.20	0.0526323	0.0321436	0.219937	0.0678297	0.167305	3.17874	66	72	0.916667	5	0.0819672
ENSG00000120008.15	-0.119797	0.0311697	-0.0344997	0.0808331	0.0852974	-0.712016	49	50	0.98	42	0.688525
ENSG00000120029.12	0.021878	0.0474213	-0.0623996	0.0549784	0.0842776	-3.85216	21	30	0.7	53	0.868852
ENSG00000120057.4	-0.132061	0.0404779	-0.164076	0.0809076	0.0320145	0.242421	9	9	1	44	0.721311
ENSG00000120068.6	-0.0611323	0.0984746	-0.116281	0.135887	0.055149	0.902126	19	29	0.655172	58	0.95082
ENSG00000120071.13	-0.546159	0.142445	-0.128424	0.0933991	0.417734	-0.764859	24	50	0.48	33	0.540984
ENSG00000120075.5	0.0802151	0.0290921	0.175875	0.0507097	0.0956599	1.19254	14	22	0.636364	31	0.508197
ENSG00000120093.11	0.0498307	0.0184444	0.0292297	0.0242663	0.0206011	-0.413421	7	8	0.875	52	0.852459
ENSG00000120158.11	-0.0382451	0.046376	-0.0308533	0.057248	0.00739178	-0.193274	19	23	0.826087	60	0.983607
ENSG00000120217.13	-0.140457	0.102935	-0.256707	0.0538296	0.116249	0.827649	22	28	0.785714	61	1
ENSG00000120262.9	0.0728089	0.0200777	-0.00764805	0.0218377	0.080457	-1.10504	9	19	0.473684	22	0.360656
ENSG00000120278.15	0.0563614	0.0163239	0	0	0.0563614	-1	0	2	0	61	1
ENSG00000120314.18	0.0494036	0.0274177	0.106662	0.0693361	0.057258	1.15899	29	29	1	32	0.52459
ENSG00000120322.3	0.195026	0.0975179	-0.307112	0.230229	0.502138	-2.57473	24	25	0.96	8	0.131148
ENSG00000120324.8	-0.0486158	0.0190895	-0.0519757	0.038319	0.00335993	0.0691118	5	5	1	28	0.459016
ENSG00000120328.6	0.597409	0.0808059	0.365296	0.165125	0.232113	-0.388532	28	35	0.8	43	0.704918
ENSG00000120337.8	-0.0758618	0.0518155	-0.122592	0.0494092	0.0467302	0.615991	19	23	0.826087	61	1
ENSG00000120341.18	0.00560343	0.0234754	0.146024	0.0352166	0.140421	25.0598	9	10	0.9	6	0.0983607
ENSG00000120370.12	-0.0457742	0.0826912	-0.24945	0.0771683	0.203676	4.44958	27	42	0.642857	58	0.95082
ENSG00000120440.13	-0.163077	0.0316775	-0.00877644	0.0458907	0.1543	-0.946182	4	7	0.571429	8	0.131148
ENSG00000120451.10	0.165213	0.104013	0.811475	0.224617	0.646262	3.9117	41	49	0.836735	9	0.147541
ENSG00000120539.14	0.424594	0.110421	0.372379	0.236571	0.052215	-0.122976	41	47	0.87234	51	0.836066
ENSG00000120645.11	-0.262233	0.103624	-0.109578	0.0680689	0.152655	-0.582136	17	22	0.772727	61	1
ENSG00000120647.9	-0.160358	0.0816615	-0.120619	0.118037	0.0397388	-0.247813	27	42	0.642857	59	0.967213
ENSG00000120658.13	0.456906	0.134166	1.04125	0.241153	0.584347	1.27892	75	91	0.824176	25	0.409836
ENSG00000120669.15	0.298326	0.0850165	0.375345	0.157753	0.0770188	0.25817	13	13	1	51	0.836066
ENSG00000120675.5	-0.173445	0.106332	-0.813555	0.0587481	0.64011	3.69057	14	14	1	0	0
ENSG00000120688.8	0.0408178	0.0522871	-0.0141267	0.0549397	0.0549445	-1.34609	5	8	0.625	53	0.868852
ENSG00000120693.13	0.11612	0.0731935	0.193723	0.0606386	0.0776029	0.668299	22	26	0.846154	60	0.983607
ENSG00000120697.8	-0.043255	0.0182448	-0.0260566	0.022258	0.0171984	-0.397605	4	4	1	56	0.918033
ENSG00000120725.12	0.0179432	0.0125427	0.123965	0.0309937	0.106022	5.90875	10	10	1	3	0.0491803
ENSG00000120733.13	0.0117496	0.0195092	-0.00466433	0.019703	0.0164139	-1.39698	24	37	0.648649	61	1
ENSG00000120784.15	-0.0170275	0.0623271	0.131402	0.0810878	0.148429	-8.71703	55	59	0.932203	41	0.672131
ENSG00000120798.16	-0.0238674	0.0315632	-0.118341	0.03024	0.0944733	3.95826	11	11	1	43	0.704918
ENSG00000120805.13	0.0409567	0.0309116	0.0253562	0.0323038	0.0156005	-0.380902	14	25	0.56	61	1
ENSG00000120833.13	-0.0717085	0.0578632	-0.111738	0.0678768	0.0400291	0.55822	26	28	0.928571	61	1
ENSG00000120860.10	-0.111439	0.0382898	-0.243722	0.0912691	0.132282	1.18704	28	35	0.8	19	0.311475
ENSG00000120868.13	-0.0617948	0.0759024	0.0528181	0.0719804	0.114613	-1.85473	18	21	0.857143	53	0.868852
ENSG00000120899.17	0.0548778	0.0369979	0.0143312	0.0548183	0.0405466	-0.738852	20	38	0.526316	54	0.885246
ENSG00000120907.17	-0.271853	0.122677	-0.404894	0.13529	0.133042	0.48939	46	57	0.807018	58	0.95082
ENSG00000120915.13	0.0666663	0.0322603	0.204374	0.0751518	0.137707	2.06562	10	28	0.357143	15	0.245902
ENSG00000121057.12	-0.0635293	0.0190581	-0.0748437	0.0397766	0.0113144	0.178097	7	12	0.583333	47	0.770492
ENSG00000121067.17	-0.129614	0.0351129	-0.0390596	0.0304579	0.0905539	-0.698646	14	22	0.636364	34	0.557377
ENSG00000121068.13	-0.108032	0.0164898	-0.0152456	0.0162715	0.0927861	-0.858879	2	4	0.5	3	0.0491803
ENSG00000121101.15	-0.1478	0.0706554	-0.191555	0.0444975	0.0437558	0.296048	17	31	0.548387	60	0.983607
ENSG00000121104.7	0.135557	0.0126188	0.00704377	0.00672944	0.128514	-0.948038	1	7	0.142857	0	0
ENSG00000121152.9	0.186578	0	0	0	0.186578	-1	0	1	0	0	0
ENSG00000121236.20	-0.090612	0.204244	0.173989	0.0525755	0.264601	-2.92016	25	40	0.625	61	1
ENSG00000121281.12	0.0996394	0.0543852	0.170166	0.0284053	0.0705262	0.707815	13	20	0.65	61	1
ENSG00000121297.6	-0.0431142	0.0602818	-0.0123481	0.0444426	0.030766	-0.713594	32	40	0.8	61	1
ENSG00000121310.16	0.0364951	0.024978	0.317276	0.058358	0.280781	7.69368	16	20	0.8	1	0.0163934
ENSG00000121318.2	-0.392193	0.144632	-0.151477	0.0282472	0.240716	-0.61377	7	17	0.411765	61	1
ENSG00000121350.15	-0.285924	0.0430463	-0.256103	0.254412	0.0298215	-0.104299	49	49	1	33	0.540984
ENSG00000121410.11	0.465581	0.07803	-0.468796	0.105872	0.934377	-2.0069	17	29	0.586207	0	0
ENSG00000121413.12	0.0865488	0.0537145	0.0374608	0.0182633	0.0490881	-0.567172	2	13	0.153846	61	1
ENSG00000121417.13	0.117987	0.0331701	0.223689	0.0850014	0.105702	0.895876	27	29	0.931034	37	0.606557
ENSG00000121440.14	-0.0221946	0.0706552	0.112823	0.0773705	0.135017	-6.08333	32	39	0.820513	47	0.770492
ENSG00000121454.5	0.0226149	0.0871896	0.0146797	0.0792322	0.00793513	-0.350881	19	30	0.633333	61	1
ENSG00000121542.11	0.041089	0.0820237	0.222438	0.13093	0.181349	4.41356	59	63	0.936508	34	0.557377
ENSG00000121552.3	0.0862643	0.0356217	-0.173729	0.0326017	0.259993	-3.01391	17	22	0.772727	0	0
ENSG00000121577.13	0.0918753	0.107783	-0.250479	0.221183	0.342355	-3.7263	39	44	0.886364	34	0.557377
ENSG00000121578.12	0.155609	0.0928702	-0.00769616	0.163959	0.163305	-1.04946	49	61	0.803279	37	0.606557
ENSG00000121594.11	-0.0318718	0.0428887	0.0132785	0.0763983	0.0451502	-1.41662	30	32	0.9375	53	0.868852
ENSG00000121653.11	0.0641239	0.0418577	0.205054	0.0356552	0.14093	2.19778	9	14	0.642857	61	1
ENSG00000121690.10	0.0648875	0.0214906	0.091906	0.0231669	0.0270185	0.416391	12	16	0.75	61	1
ENSG00000121691.4	0.0430053	0.0372257	0.206073	0.0228692	0.163068	3.79181	30	36	0.833333	24	0.393443
ENSG00000121716.20	0.171377	0.0779534	1.36918	0.0790989	1.19781	6.98932	22	33	0.666667	0	0
ENSG00000121764.11	0.0268042	0.0600206	0.323919	0.034608	0.297114	11.0846	5	12	0.416667	61	1
ENSG00000121895.7	0.0671659	0.0482218	0.194995	0.0454363	0.127829	1.90318	26	37	0.702703	50	0.819672
ENSG00000121898.12	-0.107676	0.0632272	-0.0699627	0.053335	0.0377134	-0.350249	6	9	0.666667	60	0.983607
ENSG00000121933.18	0.0937211	0.0672916	0.100726	0.0611236	0.00700468	0.0747397	10	16	0.625	61	1
ENSG00000121940.15	0.0182764	0.0424613	0.515905	0.0669938	0.497629	27.2279	8	10	0.8	0	0
ENSG00000121957.12	-0.406337	0.0826925	-0.120095	0.0239936	0.286242	-0.704446	17	24	0.708333	61	1
ENSG00000121989.14	0.0848718	0.0502979	-0.00881274	0.0768634	0.0936845	-1.10384	41	51	0.803922	57	0.934426
ENSG00000122008.15	0.0758767	0.0262586	0.0839434	0.0454749	0.00806673	0.106314	17	20	0.85	52	0.852459
ENSG00000122012.13	0.0975334	0.0762151	-0.120133	0.0947636	0.217666	-2.23171	21	27	0.777778	32	0.52459
ENSG00000122025.14	-0.151057	0.0199037	0.0222473	0.0435974	0.173305	-1.14728	18	20	0.9	1	0.0163934
ENSG00000122034.14	-0.0522178	0.0335345	-0.282566	0.049261	0.230348	4.4113	29	48	0.604167	0	0
ENSG00000122085.16	-0.396626	0.0963941	-0.443296	0.153471	0.0466704	0.117669	33	38	0.868421	56	0.918033
ENSG00000122133.16	-0.0197918	0.112916	0.219576	0.063055	0.239368	-12.0943	13	32	0.40625	53	0.868852
ENSG00000122136.13	-0.143504	0.0719853	0.0552944	0.0212999	0.198798	-1.38532	7	18	0.388889	11	0.180328
ENSG00000122140.10	0.00150467	0.0172248	0.00424988	0.0139721	0.00274521	1.82446	5	6	0.833333	61	1
ENSG00000122176.10	-0.0442522	0.0320667	-0.164846	0.0558421	0.120594	2.72515	27	32	0.84375	29	0.47541
ENSG00000122188.12	-0.143304	0.0611856	0.0262627	0.0579388	0.169567	-1.18327	10	21	0.47619	54	0.885246
ENSG00000122203.14	-0.0538307	0.00885694	-0.0503181	0.0251114	0.00351256	-0.0652519	16	17	0.941176	38	0.622951
ENSG00000122223.12	-0.26107	0.0581887	0.291789	0.0886356	0.552859	-2.11766	24	40	0.6	0	0
ENSG00000122224.17	-0.057022	0.0103121	0	0	0.057022	-1	0	2	0	0	0
ENSG00000122299.11	0.0586123	0.032748	0.0904908	0.0305362	0.0318785	0.543888	3	5	0.6	61	1
ENSG00000122335.13	0.0677882	0.180338	0.416413	0.286721	0.348625	5.14286	21	32	0.65625	38	0.622951
ENSG00000122359.17	0.0902397	0.0420876	-0.0560281	0.058527	0.146268	-1.62088	10	15	0.666667	31	0.508197
ENSG00000122367.19	-0.181223	0.0632182	-0.167806	0.109329	0.0134171	-0.0740366	9	9	1	51	0.836066
ENSG00000122376.11	0.0575004	0.0243274	0.0121099	0.0295	0.0453906	-0.789395	13	23	0.565217	45	0.737705
ENSG00000122386.10	0.0197927	0.0428101	-0.0156038	0.0404327	0.0353965	-1.78836	18	34	0.529412	59	0.967213
ENSG00000122390.17	-0.0141877	0.0648402	-0.411184	0.175741	0.396997	27.9818	14	14	1	14	0.229508
ENSG00000122417.15	-0.0798225	0.0341338	-0.0914188	0.0724458	0.0115963	0.145276	18	20	0.9	52	0.852459
ENSG00000122432.17	0.0723301	0.111436	-0.0229519	0.161419	0.095282	-1.31732	41	46	0.891304	56	0.918033
ENSG00000122477.12	0.047371	0.049188	0.88462	0.0223837	0.837249	17.6743	32	46	0.695652	0	0
ENSG00000122481.16	-0.469053	0.0770082	-0.0326979	0.0880531	0.436355	-0.93029	37	57	0.649123	2	0.0327869
ENSG00000122483.17	-0.212202	0.10052	0.0230908	0.136546	0.235293	-1.10882	28	40	0.7	32	0.52459
ENSG00000122484.8	-0.0738329	0.0161015	-2.52e-05	0.00250352	0.0738077	-0.999659	6	10	0.6	0	0
ENSG00000122490.18	-0.00266063	0.0478385	0.294952	0.0776087	0.297612	-111.858	14	16	0.875	1	0.0163934
ENSG00000122512.14	0.170088	0.114149	-0.00880322	0.160112	0.178891	-1.05176	25	36	0.694444	57	0.934426
ENSG00000122515.14	0.0838319	0.0264801	0.0219396	0.0261146	0.0618923	-0.738291	1	3	0.333333	27	0.442623
[truncated: 5,971 more rows]
