# Supplementary material for: Cross-population enhancement of PrediXcan predictions with a gnomAD-based east Asian reference framework
Source: Brief Bioinform. 2024 Oct 23;25(6):bbae549. doi: 10.1093/bib/bbae549 (PMC11497844; doi:10.1093/bib/bbae549)
Supplement: Table_S6_BloodDNA_GSE26853_bbae549 [file table_s6_blooddna_gse26853_bbae549.xlsx]

## Sheet: Table S6_BloodDNA_GSE26853
Table S6. Results and evaluation of predicted gene expression from SNP data of blood DNAs of patients with gastric cancer (GSE26853), in reference to PredictAP
Gene	Ref.Mean	Ref.Sd	Data.Mean	Data.Sd	Abs.Diff.	Ratio.Diff	Data.SNP.Num	PrediXcan.SNP.Num	SNP.Ratio	GE.Match.Ref.Num	GE.Match.Ref.Ratio
ENSG00000000419.12	0.000181104	0.017259	0.00608076	0.00249315	0.00589966	32.5761	6	14	0.428571	95	1
ENSG00000000457.13	-0.0907847	0.0373589	-0.227442	0.0517178	0.136657	1.50529	12	12	1	56	0.589474
ENSG00000000460.16	-0.110501	0.0348799	0.0703901	0.030373	0.180891	-1.63701	18	78	0.230769	2	0.0210526
ENSG00000001084.10	-0.086592	0.0331625	-0.136962	0.0428642	0.0503698	0.581692	28	29	0.965517	87	0.915789
ENSG00000001460.17	-0.1506	0.0501199	-0.117501	0.0576744	0.033099	-0.219781	13	16	0.8125	91	0.957895
ENSG00000001461.16	0.026935	0.0149374	0.0595983	0.0212514	0.0326633	1.21267	6	12	0.5	50	0.526316
ENSG00000001561.6	0.091619	0.0277688	0.0474742	0.0617228	0.0441448	-0.48183	49	57	0.859649	70	0.736842
ENSG00000001629.9	0.0641016	0.0246872	0.0697471	0.0296159	0.00564547	0.0880707	26	26	1	95	1
ENSG00000002016.17	-0.0217804	0.0830066	-0.31811	0.068066	0.29633	13.6053	11	24	0.458333	45	0.473684
ENSG00000002549.12	-0.60332	0.033254	-0.0593757	0.115164	0.543944	-0.901585	31	32	0.96875	0	0
ENSG00000002587.9	-0.0318023	0.044452	0.00963763	0.0616088	0.04144	-1.30305	10	12	0.833333	78	0.821053
ENSG00000002726.20	-0.833009	0.227812	-0.50071	0.441057	0.332299	-0.398914	8	8	1	45	0.473684
ENSG00000002822.15	-0.0439942	0.0497195	0.344053	0.0752004	0.388048	-8.82043	19	38	0.5	1	0.0105263
ENSG00000002919.14	0.0552637	0.0321395	-0.100567	0.0822329	0.155831	-2.81977	40	64	0.625	29	0.305263
ENSG00000002933.7	-1.04906	0.268636	-0.743142	0.485623	0.305917	-0.291611	34	37	0.918919	75	0.789474
ENSG00000003056.7	-0.138925	0.041896	0.00440038	0.0465952	0.143325	-1.03167	11	20	0.55	41	0.431579
ENSG00000003137.8	-0.0348945	0.0416657	0.979173	0.0862641	1.01407	-29.061	33	39	0.846154	0	0
ENSG00000003147.17	0.367687	0.0801436	-0.19561	0.103617	0.563298	-1.532	38	64	0.59375	0	0
ENSG00000003249.13	0.18796	0.0907691	0.62983	0.133343	0.44187	2.35087	12	16	0.75	20	0.210526
ENSG00000003393.14	-0.0546983	0.105175	-0.104259	0.250024	0.0495611	0.906082	20	22	0.909091	55	0.578947
ENSG00000003509.15	0.0502778	0.0535792	0.0472743	0.0516723	0.00300345	-0.0597372	37	50	0.74	94	0.989474
ENSG00000004139.13	0.0712559	0.0145614	0.0140857	0.0165231	0.0571702	-0.802322	2	4	0.5	12	0.126316
ENSG00000004142.11	0.0383566	0.0228594	-0.094929	0.0276455	0.133286	-3.4749	11	24	0.458333	7	0.0736842
ENSG00000004399.12	-0.168828	0.0855573	-0.399948	0.104532	0.231121	1.36898	20	21	0.952381	73	0.768421
ENSG00000004455.16	-0.0176354	0.00760361	-0.0292016	0.0142776	0.0115662	0.655848	4	5	0.8	46	0.484211
ENSG00000004534.14	0.358754	0.0787808	-0.288977	0.226749	0.647731	-1.8055	38	39	0.974359	2	0.0210526
ENSG00000004660.14	0.131601	0.0421015	0.0154443	0.0144915	0.116157	-0.882643	15	44	0.340909	11	0.115789
ENSG00000004700.15	0.363132	0.035682	-0.0895278	0.0285742	0.45266	-1.24654	31	53	0.584906	0	0
ENSG00000004766.15	-0.0149242	0.00914968	0.006834	0.00623209	0.0217582	-1.45792	8	10	0.8	92	0.968421
ENSG00000004777.18	-0.196096	0.0402849	0.0499788	0.0146429	0.246075	-1.25487	8	35	0.228571	0	0
ENSG00000004779.9	0.149456	0.0474106	-0.000198321	0.0639112	0.149655	-1.00133	29	45	0.644444	39	0.410526
ENSG00000004809.13	-1.19759	0.150417	-0.293956	0.218089	0.903633	-0.754543	15	24	0.625	8	0.0842105
ENSG00000004864.13	-0.00095946	0.0507914	-0.021153	0.0781606	0.0201935	21.0467	16	17	0.941176	82	0.863158
ENSG00000005001.9	0.0768407	0.127237	0.0547744	0.122011	0.0220663	-0.287169	20	49	0.408163	95	1
ENSG00000005020.12	0.182659	0.0932734	0.242219	0.0633838	0.0595604	0.326075	18	19	0.947368	95	1
ENSG00000005156.11	-0.0322282	0.025433	-0.0754919	0.0521812	0.0432637	1.34242	15	24	0.625	84	0.884211
ENSG00000005175.9	0.000514044	0.0355909	-0.0490687	0.0539404	0.0495828	-96.4563	55	76	0.723684	77	0.810526
ENSG00000005243.9	0.00973775	0.0323369	0.164243	0.0327837	0.154505	15.8666	25	34	0.735294	2	0.0210526
ENSG00000005249.12	-0.0392923	0.0171238	-0.0223582	0.0208319	0.0169342	-0.430979	7	7	1	87	0.915789
ENSG00000005801.16	0.252334	0.0551108	0.175454	0.141687	0.0768802	-0.304677	15	19	0.789474	70	0.736842
ENSG00000005882.11	-0.0759137	0.0322425	0.286755	0.0328832	0.362669	-4.77738	13	20	0.65	0	0
ENSG00000006007.11	-0.110684	0.0248639	-0.0580953	0.0471359	0.0525888	-0.475125	24	26	0.923077	49	0.515789
ENSG00000006015.17	-0.0742349	0.0827902	-0.00781425	0.00950483	0.0664206	-0.894736	8	19	0.421053	95	1
ENSG00000006025.11	0.0128589	0.00998622	-0.0176326	0.00914799	0.0304915	-2.37124	8	11	0.727273	82	0.863158
ENSG00000006042.11	0.0509516	0.102704	0.5923	0.124597	0.541349	10.6248	15	26	0.576923	5	0.0526316
ENSG00000006047.12	0.0502595	0.046914	0.243637	0.0499265	0.193377	3.84758	2	6	0.333333	57	0.6
ENSG00000006194.9	0.00745033	0.0198974	0.209626	0.0270507	0.202176	27.1365	6	6	1	6	0.0631579
ENSG00000006282.20	-0.0582133	0.210897	-0.25007	0.115352	0.191857	3.29576	47	77	0.61039	95	1
ENSG00000006432.15	0.0907696	0.0408915	0.122194	0.0975087	0.0314241	0.346196	22	25	0.88	64	0.673684
ENSG00000006453.13	-0.030793	0.0209451	-0.104697	0.0410932	0.0739037	2.40001	8	10	0.8	32	0.336842
ENSG00000006459.10	-0.0247983	0.0253338	-0.0605932	0.0264654	0.0357949	1.44344	18	25	0.72	87	0.915789
ENSG00000006607.13	0.383631	0.0335261	0.0876434	0.0308075	0.295988	-0.771542	11	25	0.44	0	0
ENSG00000006625.17	-0.0701509	0.018816	-0.0376459	0.0372472	0.032505	-0.463358	10	10	1	38	0.4
ENSG00000006638.11	-0.143868	0.0512564	-0.0182675	0.0158979	0.1256	-0.873026	5	34	0.147059	95	1
ENSG00000006652.13	0.0521347	0.0410551	0.0835314	0.0354628	0.0313967	0.602222	23	35	0.657143	95	1
ENSG00000006712.14	0.0501144	0.00710228	0.00537112	0.0230679	0.0447433	-0.892823	16	16	1	22	0.231579
ENSG00000006715.15	-0.190976	0.0337757	-0.140315	0.0350169	0.0506609	-0.265274	29	40	0.725	80	0.842105
ENSG00000006744.18	0.131422	0.0495806	0.0203069	0.0461197	0.111115	-0.845483	29	50	0.58	69	0.726316
ENSG00000006831.9	0.329153	0.0607736	-0.00790487	0.0655011	0.337058	-1.02402	21	29	0.724138	24	0.252632
ENSG00000007038.10	0.157137	0.0879492	0.064792	0.0496255	0.0923445	-0.587671	5	18	0.277778	95	1
ENSG00000007047.14	-0.275995	0.148761	-0.715361	0.0951841	0.439366	1.59193	28	39	0.717949	44	0.463158
ENSG00000007080.10	0.0465494	0.0221835	0.00944402	0.00685406	0.0371054	-0.797118	3	10	0.3	95	1
ENSG00000007129.17	-0.536151	0.219074	-0.712627	0.101716	0.176475	0.329152	15	17	0.882353	95	1
ENSG00000007255.10	0.0233199	0.00583652	-0.0227115	0	0.0460313	-1.97391	2	7	0.285714	0	0
ENSG00000007341.18	0.153945	0.0347449	0.0970884	0.0827023	0.0568561	-0.369329	13	14	0.928571	49	0.515789
ENSG00000007376.7	-0.115092	0.044775	-0.120918	0.0301032	0.00582623	0.0506224	6	34	0.176471	95	1
ENSG00000007516.13	-0.720331	0.155147	-0.159495	0.124742	0.560836	-0.778581	14	43	0.325581	26	0.273684
ENSG00000007520.3	-0.163125	0.020065	-0.000574497	0.00573732	0.16255	-0.996478	2	18	0.111111	0	0
ENSG00000007545.15	0.027753	0.0337982	0.235738	0.0422954	0.207985	7.49414	13	15	0.866667	12	0.126316
ENSG00000007866.19	-0.0257326	0.0167648	-0.0178071	0.00754764	0.00792547	-0.307993	3	4	0.75	95	1
ENSG00000008018.8	0.112754	0.0424632	0.0176135	0.0630333	0.0951402	-0.843788	27	39	0.692308	86	0.905263
ENSG00000008083.13	-0.0219959	0.0292387	-0.139487	0.0199044	0.117491	5.34149	9	14	0.642857	15	0.157895
ENSG00000008128.22	0.495179	0.285683	-0.500847	0.206177	0.996026	-2.01145	23	95	0.242105	4	0.0421053
ENSG00000008311.14	-0.0290249	0.0762727	-0.327899	0.114181	0.298874	10.2972	9	10	0.9	21	0.221053
ENSG00000008382.15	0.105479	0.0306925	0.00224817	0.00217465	0.103231	-0.978686	1	9	0.111111	95	1
ENSG00000008438.4	-0.139124	0.0712148	-0.159435	0.0617984	0.020311	0.145992	23	61	0.377049	95	1
ENSG00000008513.14	-0.100775	0.0700328	-0.067717	0.0737011	0.0330584	-0.328041	20	40	0.5	95	1
ENSG00000008516.16	0.0284927	0.0914763	0.342497	0.108705	0.314004	11.0205	19	50	0.38	31	0.326316
ENSG00000008517.16	0.335243	0.0522916	0.10878	0.0331193	0.226463	-0.675518	14	34	0.411765	2	0.0210526
ENSG00000008838.19	-0.0852834	0.0294861	-0.0490563	0.0352513	0.0362271	-0.424785	13	17	0.764706	83	0.873684
ENSG00000008869.11	0.0159335	0.00181711	-0.113187	0.00162795	0.129121	-8.10375	7	10	0.7	0	0
ENSG00000008988.9	0.0206346	0.0215564	0.0995603	0.0236246	0.0789257	3.82492	55	62	0.887097	4	0.0421053
ENSG00000009335.17	-0.0452015	0.0156282	0.0199995	0.0178615	0.065201	-1.44245	11	16	0.6875	17	0.178947
ENSG00000009790.14	0.0505549	0.103021	-0.0468129	0.0974532	0.0973677	-1.92598	31	35	0.885714	93	0.978947
ENSG00000009830.11	0.156774	0.0493515	0.0798677	0.0410519	0.0769063	-0.490555	17	28	0.607143	94	0.989474
ENSG00000009844.15	0.0463627	0.00846591	-0.0203097	0.00810559	0.0666724	-1.43806	19	23	0.826087	0	0
ENSG00000010030.13	0.330681	0.122705	0.552901	0.250475	0.222221	0.672009	13	24	0.541667	46	0.484211
ENSG00000010165.19	0.0316647	0.0326275	-0.207395	0.0784198	0.23906	-7.54973	42	46	0.913043	6	0.0631579
ENSG00000010219.13	-0.471037	0.209544	0.0641044	0.095935	0.535141	-1.13609	9	11	0.818182	95	1
ENSG00000010278.12	-0.262111	0.138339	-0.42578	0.230723	0.163669	0.624427	13	19	0.684211	66	0.694737
ENSG00000010292.12	-0.197744	0.0907996	-0.159972	0.161319	0.0377726	-0.191017	33	34	0.970588	69	0.726316
ENSG00000010295.19	-0.298019	0.06511	-0.226415	0.0823054	0.071604	-0.240266	26	34	0.764706	83	0.873684
ENSG00000010310.8	-0.0424273	0.0166605	0	0	0.0424273	-1	0	12	0	0	0
ENSG00000010327.10	0.0672618	0.0446673	-0.393609	0.0359765	0.460871	-6.85189	9	19	0.473684	3	0.0315789
ENSG00000010361.13	0.149637	0.0544113	0.103235	0.0206686	0.046402	-0.310096	19	47	0.404255	95	1
ENSG00000010379.15	-0.0354576	0.09356	0.446396	0.133431	0.481853	-13.5896	22	36	0.611111	11	0.115789
ENSG00000010539.11	0.142566	0.038792	0.0914711	0.0969317	0.0510946	-0.358393	11	11	1	58	0.610526
ENSG00000010626.14	0.274514	0.0717355	0.269311	0.112468	0.00520258	-0.018952	12	17	0.705882	95	1
ENSG00000011007.12	0.179395	0.0504011	0.10372	0.107074	0.0756755	-0.421837	4	6	0.666667	52	0.547368
ENSG00000011021.21	0.0489319	0.0694744	0.270186	0.12014	0.221254	4.52167	29	47	0.617021	81	0.852632
ENSG00000011114.14	-0.0432815	0.0307102	-0.0862891	0.0611864	0.0430077	0.993674	24	39	0.615385	74	0.778947
ENSG00000011132.11	-0.128256	0.0529023	-0.0423785	0.0509818	0.0858771	-0.669578	1	9	0.111111	95	1
ENSG00000011258.15	-0.0332021	0.0120011	-0.0768321	0.0157271	0.0436301	1.31408	9	10	0.9	9	0.0947368
ENSG00000011260.13	-0.0294801	0.0325338	-0.386765	0.0619218	0.357285	12.1195	28	33	0.848485	0	0
ENSG00000011295.15	0.0701883	0.0367963	0.258233	0.071172	0.188045	2.67915	27	34	0.794118	15	0.157895
ENSG00000011376.9	-0.0113599	0.0224019	-0.0811181	0.0331224	0.0697582	6.14076	18	22	0.818182	44	0.463158
ENSG00000011485.14	-0.0805308	0.0691928	-0.45432	0.0683121	0.37379	4.64157	7	22	0.318182	5	0.0526316
ENSG00000011523.13	-0.152843	0.0731977	-0.422607	0.15033	0.269763	1.76497	9	9	1	18	0.189474
ENSG00000011638.10	0.0198494	0.0448217	0.139878	0.0504827	0.120029	6.04699	14	19	0.736842	63	0.663158
ENSG00000012232.8	0.0194582	0.0202136	-0.0111944	0.0218847	0.0306526	-1.57531	33	39	0.846154	89	0.936842
ENSG00000012660.13	-0.267472	0.0298482	0.00767332	0.0215996	0.275145	-1.02869	11	17	0.647059	0	0
ENSG00000012779.10	0.00195389	0.0159557	-0.00568732	0.0159888	0.00764121	-3.91077	14	20	0.7	91	0.957895
ENSG00000012963.14	0.223826	0.0429859	0.118884	0.0490227	0.104942	-0.468856	16	23	0.695652	56	0.589474
ENSG00000013016.15	0.0979307	0.0371477	-0.14079	0.0496355	0.23872	-2.43765	25	31	0.806452	1	0.0105263
ENSG00000013288.8	-0.0166782	0.0928205	-0.492475	0.180759	0.475797	28.5281	26	40	0.65	41	0.431579
ENSG00000013306.15	0.0618678	0.0113986	0.000444591	0.00712216	0.0614232	-0.992814	4	14	0.285714	0	0
ENSG00000013364.18	0.00387112	0.00653289	0.0851192	0.00931547	0.0812481	20.9883	13	14	0.928571	5	0.0526316
ENSG00000013374.15	0.0893607	0.105445	0.0490033	0.0380907	0.0403574	-0.451624	38	55	0.690909	95	1
ENSG00000013392.7	0.116654	0.0552669	-0.23776	0.0523462	0.354414	-3.03817	16	19	0.842105	1	0.0105263
ENSG00000013523.9	-0.368849	0.0650556	-0.260513	0.064217	0.108337	-0.293715	55	84	0.654762	91	0.957895
ENSG00000013561.17	-0.190558	0.0252174	-0.0132372	0.0218069	0.177321	-0.930535	12	33	0.363636	0	0
ENSG00000013573.16	-1.00688	0.0911858	-0.262099	0.362626	0.74478	-0.739692	23	23	1	1	0.0105263
ENSG00000013583.8	0.0826319	0.058404	0.142859	0.0521458	0.0602268	0.728857	6	11	0.545455	95	1
ENSG00000013725.14	-0.0100777	0.0101206	-0.0111496	0.0112999	0.00107196	0.10637	1	1	1	36	0.378947
ENSG00000013810.18	-0.0147536	0.0228831	-0.094645	0.0340846	0.0798914	5.41506	17	22	0.772727	31	0.326316
ENSG00000014123.9	-0.0950322	0.0182567	0.0515981	0.0376707	0.14663	-1.54295	31	47	0.659574	1	0.0105263
ENSG00000014138.8	-0.0318949	0.0381359	-0.180735	0.00979833	0.14884	4.66656	8	10	0.8	17	0.178947
ENSG00000014164.6	-0.417179	0.0943098	-0.163201	0.181185	0.253978	-0.608799	14	31	0.451613	53	0.557895
ENSG00000014216.15	0.124225	0.0395822	0.0266847	0.0321055	0.0975399	-0.78519	11	35	0.314286	56	0.589474
ENSG00000014257.15	0.0923662	0.0466077	-0.071152	0.0617187	0.163518	-1.77032	43	57	0.754386	31	0.326316
ENSG00000014824.13	-0.00921905	0.00535001	-0.0112775	0.00158627	0.0020584	0.223277	3	11	0.272727	95	1
ENSG00000015676.17	-0.00200279	0.00777205	0.144939	0.00604268	0.146941	-73.3683	11	24	0.458333	0	0
ENSG00000017797.12	0.0972277	0.0607196	0.441627	0.0605445	0.3444	3.5422	14	25	0.56	2	0.0210526
ENSG00000018189.12	0.0671622	0.0601253	-0.150795	0.0271182	0.217957	-3.24523	14	36	0.388889	0	0
ENSG00000018280.16	-0.0167743	0.0582397	-0.280727	0.0576749	0.263953	15.7355	41	55	0.745455	10	0.105263
ENSG00000018510.13	0.169455	0.0176562	0.0288997	0.0124507	0.140555	-0.829455	5	15	0.333333	0	0
ENSG00000018699.11	0.0402789	0.0257852	-0.0573207	0.0275945	0.0975996	-2.4231	4	13	0.307692	32	0.336842
ENSG00000019169.10	-0.261682	0.149958	-0.384004	0.220633	0.122322	0.467445	9	10	0.9	73	0.768421
ENSG00000020181.17	-0.236444	0.120027	-0.260064	0.0351668	0.02362	0.099897	17	21	0.809524	95	1
ENSG00000020922.12	0.205965	0.068168	0.19074	0.179967	0.0152241	-0.0739163	36	36	1	58	0.610526
ENSG00000021300.13	0.0277467	0.0260565	0.0525627	0.045655	0.024816	0.894377	34	44	0.772727	81	0.852632
ENSG00000021355.12	-0.0293937	0.0233997	0.0471819	0.0208873	0.0765755	-2.60517	30	48	0.625	28	0.294737
ENSG00000021488.12	0.16171	0.0331905	0.153893	0.0552139	0.00781716	-0.0483405	21	23	0.913043	85	0.894737
ENSG00000021762.19	0.00984831	0.0326645	-0.0125525	0.0544434	0.0224008	-2.27459	14	24	0.583333	87	0.915789
ENSG00000021852.12	0.446457	0.155047	0.552782	0.29748	0.106326	0.238154	20	32	0.625	73	0.768421
ENSG00000022556.15	0.500434	0.19249	0.823808	0.207352	0.323374	0.646186	16	36	0.444444	78	0.821053
ENSG00000022567.9	-0.180573	0.0731737	-0.234491	0.159656	0.0539182	0.298596	9	11	0.818182	67	0.705263
ENSG00000023041.11	0.0527535	0.0244666	0.0753768	0.0457299	0.0226234	0.428851	8	10	0.8	55	0.578947
ENSG00000023171.16	0.571651	0.0515559	0.342434	0.052281	0.229218	-0.400975	40	56	0.714286	11	0.115789
ENSG00000023191.16	0.112573	0.0476744	-0.0681935	0.0602324	0.180767	-1.60577	22	50	0.44	13	0.136842
ENSG00000023287.12	-0.0240833	0.0317653	0.082891	0.0315302	0.106974	-4.44184	60	76	0.789474	29	0.305263
ENSG00000023445.13	-0.0185038	0.0171719	0.0467069	0.0288388	0.0652107	-3.52418	3	5	0.6	19	0.2
ENSG00000023608.4	-0.0497128	0.0595102	0.299941	0.0966969	0.349653	-7.03346	26	35	0.742857	10	0.105263
ENSG00000023839.10	0.0292938	0.0226042	0.0186632	0.0273721	0.0106306	-0.362896	22	23	0.956522	94	0.989474
ENSG00000023892.10	0.297373	0.0230908	0.0542948	0.117182	0.243079	-0.817419	32	43	0.744186	9	0.0947368
ENSG00000024862.17	0.01227	0.0286079	-0.00800434	0.0512685	0.0202743	-1.65235	22	30	0.733333	83	0.873684
ENSG00000025039.14	-0.0367653	0.0418821	-0.102748	0.0406884	0.0659822	1.79469	7	9	0.777778	95	1
ENSG00000025156.12	0.256129	0.0364245	0.190203	0.109605	0.0659259	-0.257394	25	25	1	62	0.652632
ENSG00000025434.18	0.0741344	0.062514	0.16659	0.0634775	0.0924561	1.24714	15	23	0.652174	88	0.926316
ENSG00000025708.13	0.255047	0.0728355	0.00834897	0.099245	0.246698	-0.967265	11	24	0.458333	47	0.494737
ENSG00000025772.7	-0.437299	0.136811	-0.150951	0.113326	0.286348	-0.65481	20	29	0.689655	64	0.673684
ENSG00000026103.21	0.118606	0.0316171	0.0631031	0.0527018	0.0555027	-0.467959	7	8	0.875	68	0.715789
ENSG00000026297.15	-0.0983517	0.0667311	-0.27142	0.222754	0.173069	1.75969	54	55	0.981818	43	0.452632
ENSG00000026508.17	0.025438	0.0165747	0.0758778	0.0290047	0.0504398	1.98285	21	22	0.954545	35	0.368421
ENSG00000026652.13	-0.00482107	0.0115692	0.332072	0.0178667	0.336893	-69.8793	13	15	0.866667	0	0
ENSG00000026950.16	0.0311344	0.0245341	0.249473	0.041943	0.218339	7.01279	39	41	0.95122	0	0
ENSG00000027075.14	0.0270857	0.0105466	0.0203338	0.0145325	0.00675195	-0.249281	3	3	1	73	0.768421
ENSG00000027697.13	-0.0262911	0.00985685	0	0	0.0262911	-1	0	3	0	0	0
ENSG00000027847.13	-0.324422	0.137673	-0.484695	0.28597	0.160274	0.494029	12	18	0.666667	68	0.715789
ENSG00000028116.16	-0.0236696	0.0549783	-0.170491	0.0409278	0.146822	6.20296	46	54	0.851852	69	0.726316
ENSG00000028203.17	-0.0116654	0.0373008	-0.0533305	0.0242117	0.0416651	3.57169	20	27	0.740741	84	0.884211
ENSG00000028528.14	0.0836798	0.0274256	-0.000632859	0.0295051	0.0843127	-1.00756	26	41	0.634146	79	0.831579
ENSG00000029364.11	0.0678664	0.123055	0.407587	0.0821329	0.33972	5.00572	14	16	0.875	95	1
ENSG00000029725.16	0.183142	0.0563475	-0.113057	0.0672215	0.296199	-1.61732	26	44	0.590909	10	0.105263
ENSG00000030066.13	-0.0202618	0.0136331	-0.0493837	0.0265887	0.0291219	1.43729	4	4	1	35	0.368421
ENSG00000030110.12	-0.829505	0.138924	-0.251891	0.325252	0.577614	-0.696335	25	36	0.694444	34	0.357895
ENSG00000030582.17	0.00746334	0.0325052	0.0182123	0.0289561	0.0107489	1.44023	23	40	0.575	95	1
ENSG00000031081.10	-0.0507982	0.0534392	0.0298708	0.063788	0.080669	-1.58803	30	43	0.697674	83	0.873684
ENSG00000031691.6	0.226955	0.100872	-0.0335805	0.172247	0.260535	-1.14796	24	34	0.705882	53	0.557895
ENSG00000031823.14	0.0216842	0.00579276	0.00223817	0.00112729	0.0194461	-0.896784	1	7	0.142857	0	0
ENSG00000032389.12	-0.146046	0.0250802	0.0734038	0.0581242	0.21945	-1.50261	54	61	0.885246	3	0.0315789
ENSG00000032742.17	-0.406243	0.0796122	-0.354212	0.0611016	0.0520307	-0.128078	24	45	0.533333	95	1
ENSG00000033030.13	-0.00653146	0.031089	-0.156027	0.0182814	0.149495	22.8885	23	33	0.69697	0	0
ENSG00000033050.7	-0.0840613	0.0591895	-0.10731	0.0486846	0.0232485	0.276566	48	74	0.648649	95	1
ENSG00000033100.16	0.041829	0.0424208	0.253041	0.0466458	0.211212	5.04941	26	52	0.5	9	0.0947368
ENSG00000033170.16	0.0734199	0.12015	0.357364	0.108894	0.283945	3.86741	34	40	0.85	94	0.989474
ENSG00000033178.12	-0.0844896	0.0182673	-0.137253	0.0439447	0.0527634	0.624496	19	20	0.95	45	0.473684
ENSG00000033627.16	-0.106781	0.053128	0.201856	0.0809581	0.308637	-2.89038	25	45	0.555556	9	0.0947368
ENSG00000033800.13	-0.174515	0.0499571	0.241324	0.0689975	0.415839	-2.38282	26	39	0.666667	0	0
ENSG00000034677.12	-0.000791863	0.0154685	0.0274219	0.00696285	0.0282137	-35.6296	10	15	0.666667	65	0.684211
ENSG00000034713.7	-0.0449626	0.00377269	-0.00114186	0.00258521	0.0438207	-0.974604	3	5	0.6	0	0
ENSG00000035115.21	-0.0829637	0.077478	-0.439554	0.161341	0.35659	4.29815	31	34	0.911765	33	0.347368
ENSG00000035403.17	0.0247337	0.0270142	-0.0650722	0.0625535	0.0898059	-3.63091	38	41	0.926829	43	0.452632
ENSG00000035664.11	0.152355	0.0125833	-0.00774653	0.0401095	0.160102	-1.05085	25	27	0.925926	0	0
ENSG00000035681.7	0.0452882	0.0222592	-0.0205997	0.0123285	0.065888	-1.45486	10	15	0.666667	67	0.705263
ENSG00000035687.9	-0.134734	0.117365	-0.166753	0.106537	0.0320195	0.23765	15	20	0.75	95	1
ENSG00000035862.12	0.0220409	0.020892	-0.0180292	0.00603412	0.0400701	-1.81799	3	10	0.3	95	1
ENSG00000035928.15	0.0205625	0.0153395	-0.0102675	0.0158683	0.03083	-1.49933	10	10	1	82	0.863158
ENSG00000036448.9	0.819637	0.262741	1.65176	0.681691	0.832124	1.01524	53	77	0.688312	38	0.4
ENSG00000037280.15	-0.484796	0.0841721	0.172589	0.0807697	0.657386	-1.356	32	48	0.666667	0	0
ENSG00000037474.14	-0.324352	0.0491464	-0.152796	0.151626	0.171556	-0.528919	16	19	0.842105	57	0.6
ENSG00000037637.10	0.241016	0.0409738	0.112521	0.0575226	0.128494	-0.533137	19	35	0.542857	39	0.410526
ENSG00000037757.13	-0.048992	0.117847	0.296065	0.112952	0.345057	-7.04314	38	80	0.475	71	0.747368
ENSG00000038002.8	0.186464	0.212418	-0.653902	0.291606	0.840366	-4.50686	49	67	0.731343	26	0.273684
ENSG00000038219.12	0.113355	0.0641682	0.133419	0.063136	0.0200632	0.176993	8	21	0.380952	86	0.905263
ENSG00000038358.14	0.0524945	0.0119373	0.036786	0.017868	0.0157084	-0.29924	32	49	0.653061	95	1
ENSG00000038427.15	0.150392	0.0495058	0.0528392	0.0549768	0.0975526	-0.648656	22	32	0.6875	81	0.852632
ENSG00000038945.14	0.0411566	0.109574	-0.675199	0.104374	0.716356	-17.4056	52	67	0.776119	0	0
ENSG00000039523.19	-0.000771064	0.00884919	-0.212068	0.0109364	0.211297	274.033	4	8	0.5	0	0
ENSG00000039650.11	0.11615	0.0839053	0.0792257	0.104473	0.0369246	-0.317904	13	21	0.619048	94	0.989474
ENSG00000040275.16	-0.108697	0.0425001	-0.200286	0.0615849	0.0915893	0.842611	34	44	0.772727	51	0.536842
ENSG00000040487.12	0.036681	0.101495	0.242396	0.14023	0.205715	5.60823	31	52	0.596154	64	0.673684
ENSG00000040531.14	-0.021051	0.123567	0.0297355	0.11234	0.0507865	-2.41254	17	32	0.53125	95	1
ENSG00000040633.12	-0.00816892	0.011044	-0.00215075	0.00188401	0.00601817	-0.736716	1	2	0.5	60	0.631579
ENSG00000040933.15	0.0319177	0.0523187	-0.0250761	0.0418664	0.0569939	-1.78565	8	14	0.571429	95	1
ENSG00000041357.15	-0.0528101	0.0208832	-0.0364987	0.0263843	0.0163115	-0.30887	15	20	0.75	88	0.926316
ENSG00000041802.10	0.150051	0.188888	0.0363439	0.0204437	0.113707	-0.75779	7	12	0.583333	95	1
ENSG00000041988.15	0.00983021	0.0647094	0.0971315	0.0618997	0.0873012	8.88091	10	18	0.555556	75	0.789474
ENSG00000042088.13	0.133079	0.0518726	0.340613	0.0651869	0.207534	1.55949	40	57	0.701754	36	0.378947
ENSG00000042286.14	-0.0565114	0.059017	-0.0730575	0.0522957	0.0165461	0.292792	20	32	0.625	95	1
ENSG00000042429.11	-0.0201051	0.0140394	0.106171	0.0158908	0.126276	-6.28077	11	12	0.916667	0	0
ENSG00000042445.13	0.668106	0.0493202	0.155877	0.0855454	0.51223	-0.766689	19	36	0.527778	0	0
ENSG00000042493.15	0.122285	0.0255335	-0.390185	0.0438236	0.51247	-4.19077	39	48	0.8125	0	0
ENSG00000042753.11	-0.0192345	0.0197233	0.0578821	0.0110947	0.0771166	-4.00929	15	29	0.517241	8	0.0842105
ENSG00000042980.12	-0.0434265	0.043691	-0.247619	0.0855506	0.204192	4.70202	32	41	0.780488	20	0.210526
ENSG00000043462.11	-0.108309	0.058876	-0.181186	0.0548855	0.0728762	0.672851	44	61	0.721311	88	0.926316
ENSG00000043514.15	0.18421	0.0687689	-0.246134	0.0735358	0.430344	-2.33616	38	58	0.655172	1	0.0105263
ENSG00000043591.5	0.0252033	0.049264	0.349395	0.0774358	0.324192	12.8631	14	18	0.777778	5	0.0526316
ENSG00000044090.8	-0.0930832	0.136349	-0.93253	0.393702	0.839446	9.01824	63	98	0.642857	15	0.157895
ENSG00000044115.20	0.214134	0.025535	-0.292302	0.0410864	0.506435	-2.36504	25	37	0.675676	0	0
ENSG00000044459.14	0.0708089	0.0399716	0.131666	0.0611357	0.0608572	0.859457	13	15	0.866667	61	0.642105
ENSG00000047056.14	0.011849	0.0342931	0.177884	0.0463548	0.166035	14.0126	25	34	0.735294	17	0.178947
ENSG00000047188.15	0.059248	0.0268471	0.238437	0.0850251	0.179189	3.02439	45	57	0.789474	22	0.231579
ENSG00000047365.11	0.0114843	0.022397	-0.550561	0.012814	0.562045	-48.9404	24	32	0.75	0	0
ENSG00000047579.19	-0.0874182	0.0319928	0.305625	0.0742166	0.393043	-4.49612	22	31	0.709677	0	0
ENSG00000047849.21	0.127188	0.039461	0.113538	0.0581793	0.0136498	-0.10732	23	32	0.71875	90	0.947368
ENSG00000048162.20	0.017779	0.00751854	0.0306517	0.0116893	0.0128728	0.724045	4	10	0.4	75	0.789474
ENSG00000048342.15	0.125211	0.107988	0.166437	0.0968857	0.0412258	0.329251	38	77	0.493506	95	1
ENSG00000048392.11	0.023495	0.00703537	0.0635094	0.00889359	0.0400144	1.7031	16	33	0.484848	6	0.0631579
ENSG00000048471.13	-0.205728	0.053669	0.046583	0.0636314	0.252311	-1.22643	41	50	0.82	10	0.105263
ENSG00000048544.5	0.664332	0.0545174	-0.00533424	0.127217	0.669666	-1.00803	46	81	0.567901	0	0
ENSG00000048707.13	-0.0161153	0.0405149	-0.00278989	0.00418608	0.0133254	-0.826879	4	11	0.363636	95	1
ENSG00000049089.13	0.28531	0.0359245	0.02454	0.0393294	0.26077	-0.913988	21	35	0.6	0	0
ENSG00000049167.13	-0.157008	0.0218336	-0.0150399	0.0197976	0.141968	-0.904209	14	43	0.325581	0	0
ENSG00000049192.14	-0.0148579	0.0295602	-0.0549189	0.0150163	0.040061	2.69628	11	11	1	92	0.968421
ENSG00000049239.12	-0.22374	0.0721842	-0.262993	0.0860153	0.0392534	0.175442	23	34	0.676471	92	0.968421
ENSG00000049245.12	0.0603611	0.0388841	0.244427	0.0466198	0.184066	3.04941	14	15	0.933333	6	0.0631579
ENSG00000049246.14	0.252827	0.0373022	0.000530164	0.0274286	0.252296	-0.997903	17	28	0.607143	0	0
ENSG00000049247.13	1.25704	0.344998	1.17652	0.123246	0.0805231	-0.0640578	10	11	0.909091	95	1
ENSG00000049449.8	-0.0548413	0.0401345	-0.144843	0.060031	0.0900021	1.64114	26	37	0.702703	56	0.589474
ENSG00000049541.10	0.0140152	0.0466227	-0.215572	0.0384698	0.229587	-16.3812	20	60	0.333333	17	0.178947
ENSG00000049759.17	-0.192288	0.0567208	0.0112459	0.0912954	0.203534	-1.05848	53	102	0.519608	33	0.347368
ENSG00000049860.13	0.0369004	0.0397045	0.0810492	0.0466362	0.0441487	1.19643	7	16	0.4375	95	1
ENSG00000050165.17	0.308494	0.0903267	0.0599993	0.0659122	0.248495	-0.805509	5	6	0.833333	94	0.989474
ENSG00000050327.14	0.132298	0.0323885	-0.255512	0.0334804	0.38781	-2.93134	45	60	0.75	0	0
ENSG00000050344.8	-0.0276165	0.0371092	0	0	0.0276165	-1	0	8	0	0	0
ENSG00000050393.11	-0.0169779	0.07983	0.409669	0.092525	0.426647	-25.1295	60	72	0.833333	14	0.147368
ENSG00000050405.13	-0.491816	0.0285104	-0.0409564	0.0275696	0.450859	-0.916724	11	17	0.647059	0	0
ENSG00000050426.15	0.109625	0.0589712	-0.0281342	0.0698978	0.137759	-1.25664	19	32	0.59375	39	0.410526
ENSG00000050438.16	0.128113	0.0436228	0.119041	0.065161	0.00907233	-0.070815	15	16	0.9375	86	0.905263
ENSG00000050555.17	-0.0577137	0.165269	-0.445575	0.112334	0.387861	6.72044	8	24	0.333333	68	0.715789
ENSG00000050748.17	-0.236311	0.0799045	-0.127676	0.108788	0.108635	-0.459712	20	27	0.740741	83	0.873684
ENSG00000050767.15	-0.416717	0.151029	-0.184318	0.171936	0.2324	-0.557691	13	21	0.619048	79	0.831579
ENSG00000050820.16	0.00663727	0.0392708	0.172809	0.055052	0.166171	25.0361	5	9	0.555556	26	0.273684
ENSG00000051009.10	-0.443038	0.0333185	0.160574	0.0126954	0.603611	-1.36244	4	8	0.5	0	0
ENSG00000051523.10	0.000909987	0.0205852	0.0225716	0.00617566	0.0216616	23.8043	6	14	0.428571	95	1
ENSG00000051596.9	-0.151349	0.130439	-0.0329873	0.0432305	0.118361	-0.782044	13	23	0.565217	95	1
ENSG00000051620.10	-0.0749848	0.0367738	-0.304073	0.035377	0.229088	3.05513	15	22	0.681818	7	0.0736842
ENSG00000052126.14	0.23232	0.0818569	0.233225	0.109996	0.000905616	0.00389815	16	26	0.615385	82	0.863158
ENSG00000052749.13	0.323086	0.0662004	0.498319	0.146353	0.175233	0.542374	43	54	0.796296	43	0.452632
ENSG00000052795.12	0.0781095	0.0198155	0.0631055	0.0200559	0.015004	-0.192089	9	10	0.9	95	1
ENSG00000053108.16	-0.038242	0.0426662	0.65037	0.0428346	0.688612	-18.0067	4	6	0.666667	0	0
ENSG00000053254.15	-0.0327149	0.0246169	-0.0761144	0.0377838	0.0433994	1.32659	7	10	0.7	55	0.578947
ENSG00000053371.12	0.093827	0.0286092	0.0978332	0.0421649	0.00400614	0.0426971	8	15	0.533333	94	0.989474
ENSG00000053372.4	0.000954463	0.0402443	-0.18386	0.0502831	0.184814	-193.632	22	32	0.6875	9	0.0947368
ENSG00000053501.12	-0.143362	0.0549492	0.0147403	0.00994001	0.158102	-1.10282	4	21	0.190476	95	1
ENSG00000053524.12	0.0233531	0.0385649	-0.0404599	0.0584374	0.063813	-2.73253	12	16	0.75	84	0.884211
ENSG00000053900.10	-0.0688782	0.0323991	-0.155617	0.0695161	0.0867392	1.25931	42	48	0.875	44	0.463158
ENSG00000053918.15	-0.0726107	0.0329151	-0.102647	0.0407023	0.0300362	0.413661	29	55	0.527273	88	0.926316
ENSG00000054148.17	-0.0488164	0.012948	0.00556259	0.00370237	0.054379	-1.11395	5	14	0.357143	29	0.305263
ENSG00000054179.11	-0.357194	0.0985201	-0.0038721	0.0359905	0.353322	-0.98916	12	50	0.24	0	0
ENSG00000054219.10	0.431002	0.0894707	0.306432	0.201607	0.12457	-0.289025	28	37	0.756757	48	0.505263
ENSG00000054277.13	0.290727	0.0607715	0.0497879	0.103003	0.240939	-0.828747	6	6	1	27	0.284211
ENSG00000054282.15	0.0992172	0.0506555	0.444426	0.123665	0.345209	3.47933	41	47	0.87234	4	0.0421053
ENSG00000054356.13	0.563785	0.20326	0.542729	0.19072	0.0210556	-0.0373468	35	48	0.729167	88	0.926316
ENSG00000054523.17	0.0330223	0.0181231	-0.0414404	0.0187247	0.0744627	-2.25492	14	19	0.736842	20	0.210526
ENSG00000054598.6	0.115171	0.0623723	0.000224818	0.0772592	0.114946	-0.998048	18	24	0.75	74	0.778947
ENSG00000054611.13	0.0145304	0.0158293	0.00437563	0.00483297	0.0101547	-0.698863	3	4	0.75	93	0.978947
ENSG00000054793.13	-0.262272	0.0965014	-0.818729	0.164993	0.556457	2.12167	63	80	0.7875	7	0.0736842
ENSG00000054965.10	0.0214293	0.0267394	0.0792755	0.0371671	0.0578462	2.6994	31	46	0.673913	89	0.936842
ENSG00000054967.12	-0.0684276	0.0213825	0.0751775	0.0243056	0.143605	-2.09864	16	21	0.761905	2	0.0210526
ENSG00000055130.15	-0.0478553	0.0250218	-0.18698	0.032499	0.139125	2.9072	9	10	0.9	7	0.0736842
ENSG00000055147.18	-0.0167026	0.0288223	-0.108969	0.0466325	0.092266	5.52405	17	21	0.809524	33	0.347368
ENSG00000055208.18	-0.0278415	0.0224736	0.0835758	0.0225003	0.111417	-4.00185	53	64	0.828125	1	0.0105263
ENSG00000055211.12	-0.373874	0.0314827	-0.112884	0.126926	0.26099	-0.69807	39	41	0.95122	6	0.0631579
ENSG00000055332.16	0.17454	0.0382653	-0.188903	0.037165	0.363443	-2.08229	18	26	0.692308	0	0
ENSG00000055950.16	0.169568	0.0396634	0.14357	0.101402	0.0259971	-0.153314	14	14	1	50	0.526316
ENSG00000055955.15	0.276363	0.0961368	0.189603	0.206061	0.0867592	-0.313933	28	33	0.848485	82	0.863158
ENSG00000056558.10	-0.139996	0.0465131	-0.175514	0.0511634	0.0355173	0.253702	31	51	0.607843	92	0.968421
ENSG00000056736.9	-0.349357	0.058748	0.0220456	0.110765	0.371402	-1.0631	20	24	0.833333	9	0.0947368
ENSG00000056972.18	0.156816	0.0526871	0.18056	0.060899	0.0237444	0.151415	15	26	0.576923	94	0.989474
ENSG00000057252.12	0.256917	0.116245	0.290974	0.232373	0.0340571	0.132561	16	20	0.8	73	0.768421
ENSG00000057294.14	-0.0771656	0.0639551	-0.156911	0.0832523	0.0797451	1.03343	16	19	0.842105	93	0.978947
ENSG00000057608.16	-0.0204599	0.048462	-0.216296	0.037329	0.195836	9.57172	19	20	0.95	23	0.242105
ENSG00000057704.12	-0.118617	0.0512813	-0.157595	0.0530593	0.0389777	0.3286	15	22	0.681818	94	0.989474
ENSG00000058453.16	0.252093	0.0916274	0.113612	0.111881	0.138481	-0.549325	21	32	0.65625	65	0.684211
ENSG00000058799.14	-0.0279411	0.00895365	-0.0351157	0.0197411	0.00717468	0.256779	23	25	0.92	79	0.831579
ENSG00000059122.16	0.909271	0.349013	0.683748	0.496119	0.225522	-0.248026	11	24	0.458333	95	1
ENSG00000059145.18	-0.315362	0.0030679	0	0	0.315362	-1	0	5	0	0	0
ENSG00000059377.16	-0.0792177	0.0145609	-0.0939217	0.0379088	0.014704	0.185614	14	17	0.823529	76	0.8
ENSG00000059378.12	0.0403968	0.0300464	-0.0330556	0.0321802	0.0734525	-1.81827	8	11	0.727273	95	1
ENSG00000059588.9	-0.0139657	0.0281108	0.0500713	0.0311567	0.064037	-4.58532	22	37	0.594595	71	0.747368
ENSG00000059691.11	0.0336698	0.0721585	0.279366	0.0849464	0.245696	7.29722	31	57	0.54386	37	0.389474
ENSG00000060069.16	0.554663	0.107043	0.646406	0.261146	0.0917429	0.165403	25	33	0.757576	63	0.663158
ENSG00000060138.12	-0.0203334	0.0231974	-0.00175039	0.0189147	0.018583	-0.913916	9	12	0.75	95	1
ENSG00000060140.8	-0.0517797	0.0380574	-0.0674528	0.0481606	0.015673	0.302687	31	42	0.738095	94	0.989474
ENSG00000060491.16	-0.0896141	0.0382709	0.0303796	0.0149239	0.119994	-1.339	8	21	0.380952	0	0
ENSG00000060558.3	-0.0226209	0.00955004	0.0296069	0.00846207	0.0522278	-2.30883	1	5	0.2	2	0.0210526
ENSG00000060642.10	-0.0217426	0.0165974	-0.397412	0.0183987	0.37567	17.2781	26	53	0.490566	0	0
ENSG00000060749.14	-1.01675	0.0279946	-0.0319973	0.00957714	0.984753	-0.96853	7	17	0.411765	0	0
ENSG00000060762.18	0.213809	0.0447818	0.191423	0.123792	0.0223862	-0.104702	11	11	1	51	0.536842
ENSG00000060982.14	0.121325	0.11855	-0.459846	0.0735248	0.581171	-4.79018	38	55	0.690909	6	0.0631579
ENSG00000061273.17	0.0166796	0.0154056	-0.0708424	0.016667	0.087522	-5.24725	2	7	0.285714	6	0.0631579
ENSG00000061337.15	-0.75264	0.0944036	-0.154781	0.11833	0.597859	-0.794349	8	14	0.571429	9	0.0947368
ENSG00000061676.14	-0.0544203	0.0145131	0.0804006	0.0096557	0.134821	-2.4774	8	12	0.666667	0	0
ENSG00000061936.9	0.0396782	0.0459343	-0.141405	0.0768516	0.181083	-4.56378	14	24	0.583333	30	0.315789
ENSG00000061938.16	-0.00129443	0.0679257	0.0683143	0.0198501	0.0696087	-53.7754	12	31	0.387097	95	1
ENSG00000062282.14	-0.0371405	0.0171357	-0.120721	0.0422937	0.083581	2.2504	14	15	0.933333	46	0.484211
ENSG00000062650.17	0.0123402	0.0123476	0.0323054	0.0158716	0.0199651	1.61789	15	21	0.714286	69	0.726316
ENSG00000063046.17	-0.196941	0.0517301	-0.257396	0.0819322	0.060455	0.30697	20	31	0.645161	82	0.863158
ENSG00000063127.15	-0.00237346	0.0443154	-0.0252876	0.0432654	0.0229141	9.65432	2	4	0.5	90	0.947368
ENSG00000063169.10	-0.040518	0.0254028	0.0328305	0.0456514	0.0733485	-1.81027	35	49	0.714286	46	0.484211
ENSG00000063176.15	0.0493849	0.0523951	-0.0119429	0.0136621	0.0613279	-1.24183	5	8	0.625	95	1
ENSG00000063245.14	-0.0897034	0.0258787	-0.0058882	0.00583155	0.0838152	-0.934359	6	29	0.206897	95	1
ENSG00000063438.16	-0.18448	0.114794	-0.0468413	0.0324577	0.137639	-0.746091	9	20	0.45	95	1
ENSG00000063761.15	-0.00464018	0.0491858	1.68954	0.0895787	1.69418	-365.111	28	36	0.777778	0	0
ENSG00000063854.12	0.0376268	0.0178031	0.0440194	0.0270706	0.0063926	0.169895	5	11	0.454545	90	0.947368
ENSG00000063978.15	0.0109846	0.0127745	0.0141748	0.0129275	0.00319026	0.290431	8	13	0.615385	95	1
ENSG00000064012.21	0.30654	0.0754751	0.0604925	0.0373274	0.246047	-0.80266	18	37	0.486486	95	1
ENSG00000064115.10	0.0121082	0.0778661	0.211753	0.0774331	0.199645	16.4883	54	76	0.710526	49	0.515789
ENSG00000064201.15	0.0571654	0.0266199	-0.00712209	0.00385174	0.0642875	-1.12459	5	15	0.333333	88	0.926316
ENSG00000064225.12	0.00565342	0.00877401	0.0336165	0.0157912	0.0279631	4.94623	13	13	1	40	0.421053
ENSG00000064270.12	-0.355993	0.0891276	-0.0499059	0.0658618	0.306087	-0.859812	20	38	0.526316	40	0.421053
ENSG00000064313.11	-0.0118809	0.0132236	-0.197628	0.0310424	0.185747	15.6341	32	33	0.969697	0	0
ENSG00000064419.13	-0.0042382	0.0646934	-0.331978	0.0632648	0.32774	77.33	8	12	0.666667	25	0.263158
ENSG00000064490.13	0.156892	0.0610846	0.191922	0.0781026	0.0350294	0.22327	9	20	0.45	90	0.947368
ENSG00000064545.14	-0.0130849	0.0279635	-0.218639	0.0249424	0.205554	15.7092	6	8	0.75	5	0.0526316
ENSG00000064547.13	0.161929	0.0741697	0.0784162	0.101591	0.0835124	-0.515736	28	38	0.736842	90	0.947368
ENSG00000064601.16	0.0859572	0.0416679	0.194101	0.0392782	0.108144	1.25812	20	25	0.8	70	0.736842
ENSG00000064655.18	-0.0842679	0.0915059	-0.22124	0.105114	0.136972	1.62544	26	35	0.742857	84	0.884211
ENSG00000064666.14	-0.131134	0.0560936	-0.0100702	0.0169331	0.121064	-0.923207	10	69	0.144928	95	1
ENSG00000064687.12	0.169603	0.18504	0.0357977	0.0517987	0.133806	-0.788933	17	85	0.2	95	1
ENSG00000064703.11	0.0498538	0.0240434	0.156937	0.0321794	0.107083	2.14794	25	32	0.78125	20	0.210526
ENSG00000064886.13	-1.34878	0.0781056	-0.0879522	0.0993796	1.26083	-0.934791	14	18	0.777778	0	0
ENSG00000064932.15	-0.0326845	0.0154408	-0.0300793	0.0186394	0.00260516	-0.0797063	3	5	0.6	95	1
ENSG00000064933.17	0.0506107	0.0335116	0.169085	0.0521378	0.118474	2.34089	19	24	0.791667	35	0.368421
ENSG00000064989.12	0.0646201	0.0263304	-0.0214116	0.00674469	0.0860318	-1.33135	10	10	1	95	1
ENSG00000064995.16	-0.0984027	0.0237084	-0.0225484	0.0300115	0.0758542	-0.770855	19	22	0.863636	39	0.410526
ENSG00000065000.15	-0.0189717	0.0182204	-0.0342374	0.0117239	0.0152657	0.804654	1	5	0.2	95	1
ENSG00000065029.14	0.091606	0.0218015	0.00647159	0.0313635	0.0851344	-0.929354	21	22	0.954545	39	0.410526
ENSG00000065060.16	0.365316	0.07048	0.39964	0.161574	0.0343239	0.0939567	34	34	1	43	0.452632
ENSG00000065135.10	0.0477923	0.0136412	0.0813139	0.0134173	0.0335216	0.701401	16	23	0.695652	48	0.505263
ENSG00000065154.11	-0.230217	0.0349346	-0.183907	0.0289461	0.0463102	-0.201159	20	31	0.645161	87	0.915789
ENSG00000065268.10	-0.0830567	0.0856773	0.00414173	0.00602108	0.0871984	-1.04987	4	28	0.142857	95	1
ENSG00000065308.4	0.132729	0.0610433	0.215068	0.0650885	0.0823386	0.620351	21	47	0.446809	86	0.905263
ENSG00000065357.19	-0.144182	0.0604178	-0.0184749	0.043861	0.125707	-0.871864	25	53	0.471698	93	0.978947
ENSG00000065413.18	-0.131487	0.0411016	-0.0181469	0.0347007	0.11334	-0.861987	2	5	0.4	22	0.231579
ENSG00000065457.10	0.262545	0.071268	0.248429	0.0414329	0.014116	-0.0537661	25	34	0.735294	95	1
ENSG00000065485.19	-0.145277	0.0587491	0.0800054	0.0498199	0.225282	-1.55071	35	52	0.673077	25	0.263158
ENSG00000065548.17	0.0247546	0.027108	-0.0042242	0.0256366	0.0289788	-1.17064	23	45	0.511111	89	0.936842
ENSG00000065600.12	-0.04603	0.0342846	-0.0938735	0.0441265	0.0478436	1.0394	16	17	0.941176	56	0.589474
ENSG00000065613.13	-0.0504614	0.0181825	0.0497734	0.00987916	0.100235	-1.98637	10	14	0.714286	2	0.0210526
ENSG00000065618.18	-0.281999	0.0500971	0.0574051	0.0750837	0.339404	-1.20357	8	9	0.888889	13	0.136842
ENSG00000065621.14	0.0176225	0.0883806	0.42983	0.0787377	0.412208	23.391	22	32	0.6875	17	0.178947
ENSG00000065665.20	0.0346058	0.0742568	-0.139317	0.0891537	0.173923	-5.02584	45	61	0.737705	70	0.736842
ENSG00000065802.11	0.0624591	0.0531018	-0.0242147	0.0694481	0.0866738	-1.38769	20	22	0.909091	90	0.947368
ENSG00000065809.13	0.0410343	0.030685	-0.12704	0.0396048	0.168074	-4.09594	7	11	0.636364	10	0.105263
ENSG00000065882.15	0.103229	0.065374	0.148839	0.0385148	0.0456096	0.441829	27	35	0.771429	95	1
ENSG00000065883.14	-6.46369e-05	0.00529228	-0.00164769	0.00110087	0.00158305	24.4914	2	6	0.333333	95	1
ENSG00000065911.11	-0.122019	0.0362019	-0.0300781	0.0517366	0.0919413	-0.753497	23	26	0.884615	57	0.6
ENSG00000065970.8	0.21024	0.137426	0.244516	0.0207497	0.0342763	0.163034	9	18	0.5	95	1
ENSG00000066027.11	0.267426	0.0880731	0.261727	0.0180754	0.00569828	-0.0213079	5	6	0.833333	95	1
ENSG00000066084.12	0.187089	0.0758038	0.0265435	0.0460382	0.160545	-0.858124	16	25	0.64	39	0.410526
ENSG00000066136.20	-0.00180612	0.00812033	-0.00768621	0.0104543	0.00588009	3.25564	18	23	0.782609	82	0.863158
ENSG00000066230.10	0.200492	0.26493	0.338068	0.10675	0.137576	0.686193	21	34	0.617647	95	1
ENSG00000066294.14	-0.162595	0.0237467	-0.0612905	0.0497092	0.101304	-0.623048	8	9	0.888889	29	0.305263
ENSG00000066379.14	0.107749	0.0580056	0.461135	0.168657	0.353385	3.2797	46	49	0.938776	9	0.0947368
ENSG00000066427.21	0.0539502	0.0432829	0.257092	0.0230639	0.203142	3.76536	13	18	0.722222	90	0.947368
ENSG00000066583.11	-0.101164	0.0365267	0.0207698	0.0710535	0.121934	-1.20531	14	16	0.875	40	0.421053
ENSG00000066654.13	-0.016731	0.0124745	-0.0863211	0.0240053	0.0695901	4.15935	23	23	1	21	0.221053
ENSG00000066697.14	-0.0225965	0.0437185	-0.0715766	0.0400257	0.0489802	2.1676	14	18	0.777778	95	1
ENSG00000066735.14	0.0173758	0.0267762	-0.0279318	0.00229441	0.0453076	-2.60751	3	11	0.272727	95	1
ENSG00000066855.15	-0.00232906	0.043852	0.0797805	0.0281268	0.0821096	-35.2543	10	32	0.3125	95	1
ENSG00000066926.10	-0.0800103	0.0559023	-0.149057	0.0633002	0.0690468	0.862974	12	13	0.923077	77	0.810526
ENSG00000067057.16	-0.189464	0.126624	0.0825391	0.191801	0.272003	-1.43565	63	104	0.605769	46	0.484211
ENSG00000067141.16	0.0934827	0.0586534	0.13849	0.0851474	0.045007	0.481447	18	23	0.782609	80	0.842105
ENSG00000067167.7	0.026462	0.0114548	0.0832122	0.0209806	0.0567502	2.14459	13	15	0.866667	10	0.105263
ENSG00000067208.14	-0.229936	0.0243989	0.000176118	0.0288089	0.230112	-1.00077	56	69	0.811594	0	0
ENSG00000067221.13	-0.219816	0.0828324	-0.267776	0.146022	0.0479609	0.218187	14	14	1	85	0.894737
ENSG00000067225.17	-0.023792	0.0128645	0.0586111	0.0207859	0.0824031	-3.46348	15	16	0.9375	8	0.0842105
ENSG00000067533.5	-0.0198852	0.0328577	0.08795	0.0229824	0.107835	-5.42288	9	14	0.642857	21	0.221053
ENSG00000067560.10	0.0102483	0.0207005	-0.0400387	0.0167621	0.050287	-4.90687	6	25	0.24	95	1
ENSG00000067606.16	-0.0651355	0.0294323	-0.141888	0.0712475	0.0767523	1.17835	11	15	0.733333	41	0.431579
ENSG00000067715.13	-0.144836	0.102206	-0.276033	0.107845	0.131198	0.905835	6	12	0.5	85	0.894737
ENSG00000067836.12	0.099271	0.124177	0.361093	0.12429	0.261823	2.63745	6	7	0.857143	38	0.4
ENSG00000067900.7	0.0092871	0.00663453	-0.0221042	0.00113992	0.0313913	-3.3801	1	3	0.333333	0	0
ENSG00000068079.7	0.0168947	0.0621034	-0.0551661	0.0120462	0.0720608	-4.26529	6	19	0.315789	95	1
ENSG00000068097.14	0.281206	0.111054	0.799664	0.196598	0.518458	1.84369	17	32	0.53125	10	0.105263
ENSG00000068615.17	-0.478896	0.0835666	0.0143065	0.149765	0.493203	-1.02987	15	20	0.75	7	0.0736842
ENSG00000068650.18	0.0329237	0.014054	-0.0404083	0.0131944	0.073332	-2.22733	9	20	0.45	16	0.168421
ENSG00000068654.15	0.234726	0.0288935	0.261366	0.0574585	0.0266392	0.113491	31	37	0.837838	88	0.926316
ENSG00000068745.14	0.176338	0.0866376	-0.10036	0.0312858	0.276698	-1.56913	33	45	0.733333	24	0.252632
ENSG00000068784.12	-0.117558	0.040966	-0.055899	0.0461675	0.0616586	-0.524497	24	37	0.648649	81	0.852632
ENSG00000068878.14	-0.0428799	0.0241196	-0.0940084	0.0461658	0.0511285	1.19236	7	7	1	60	0.631579
ENSG00000068903.19	0.0411908	0.0243627	-0.00210953	0.000292536	0.0433004	-1.05121	2	8	0.25	95	1
ENSG00000069011.15	0.244861	0.329578	1.18276	0.268433	0.937903	3.83034	10	14	0.714286	95	1
ENSG00000069020.18	-0.0818087	0.0523979	-0.149024	0.0741118	0.0672149	0.82161	9	13	0.692308	93	0.978947
ENSG00000069188.16	-0.212566	0.202122	-0.0863698	0.144549	0.126196	-0.593679	35	72	0.486111	95	1
ENSG00000069248.11	-0.0446603	0.012549	-0.0718293	0.0211517	0.027169	0.608347	11	13	0.846154	77	0.810526
ENSG00000069275.12	-0.00115172	0.00131812	-0.0365695	0.000829715	0.0354178	30.7521	3	4	0.75	0	0
ENSG00000069424.14	-0.150567	0.0492184	-0.072206	0.0867711	0.0783614	-0.520441	7	7	1	54	0.568421
ENSG00000069482.6	0.102082	0.0802843	0.824483	0.157997	0.722401	7.07666	11	15	0.733333	0	0
ENSG00000069493.14	0.100005	0.0330003	-0.0917557	0.0558982	0.191761	-1.91751	34	43	0.790698	1	0.0105263
ENSG00000069696.6	-0.364497	0.244385	-0.372708	0.162574	0.00821098	0.0225269	9	20	0.45	95	1
ENSG00000069849.10	0.0768638	0.0321297	0.0759004	0.0407622	0.000963404	-0.0125339	14	15	0.933333	88	0.926316
ENSG00000069869.15	0.11064	0.0781455	0.177888	0.0649551	0.067248	0.60781	21	24	0.875	95	1
ENSG00000069966.18	0.0809424	0.0217654	-0.0141405	0.0230607	0.0950829	-1.1747	10	16	0.625	18	0.189474
ENSG00000069998.12	0.328361	0.0994897	0.300144	0.0885398	0.0282169	-0.0859326	24	47	0.510638	94	0.989474
ENSG00000070018.8	-0.0350731	0.0919764	-0.00941465	0.0478077	0.0256584	-0.73157	25	45	0.555556	95	1
ENSG00000070019.4	-0.049728	0.03338	0.00862374	0.0534239	0.0583517	-1.17342	15	21	0.714286	74	0.778947
ENSG00000070047.11	-0.0304781	0.0238931	0.0884067	0.0204514	0.118885	-3.90067	3	7	0.428571	19	0.2
ENSG00000070061.14	-0.00444351	0.0329016	-0.11408	0.0323787	0.109636	24.6734	12	17	0.705882	34	0.357895
ENSG00000070081.15	-0.145078	0.0298027	-0.00130133	0.0586265	0.143777	-0.99103	12	15	0.8	34	0.357895
ENSG00000070087.13	0.292106	0.0245775	0.0596659	0.0292523	0.23244	-0.795739	4	6	0.666667	0	0
ENSG00000070190.12	-0.0894215	0.0273701	-0.184485	0.0712123	0.0950632	1.06309	20	21	0.952381	49	0.515789
ENSG00000070371.15	-0.50333	0.0598714	-0.190151	0.0564053	0.313179	-0.622215	35	56	0.625	0	0
ENSG00000070404.9	0.26866	0.0318454	0.0315806	0.0226255	0.237079	-0.882451	2	14	0.142857	0	0
ENSG00000070423.17	0.0573835	0.0111372	0	0	0.0573835	-1	0	8	0	0	0
ENSG00000070444.14	0.049289	0.0554886	-0.0813161	0.0739139	0.130605	-2.64978	10	26	0.384615	63	0.663158
ENSG00000070476.14	0.113051	0.0294292	0.097139	0.0613508	0.0159119	-0.14075	33	34	0.970588	79	0.831579
ENSG00000070495.14	-0.026433	0.0257505	-0.0618635	0.0339342	0.0354304	1.34039	10	15	0.666667	93	0.978947
ENSG00000070526.14	-0.139569	0.0642138	-0.0732764	0.0879789	0.0662931	-0.474983	22	32	0.6875	87	0.915789
ENSG00000070540.12	-0.108034	0.0708096	-0.347682	0.100163	0.239648	2.21826	6	8	0.75	35	0.368421
ENSG00000070610.14	0.175087	0.0636988	0.115522	0.11805	0.0595648	-0.340202	6	8	0.75	70	0.736842
ENSG00000070614.14	-0.305882	0.108662	-0.820485	0.306887	0.514603	1.68236	10	10	1	54	0.568421
ENSG00000070669.16	-0.180321	0.0701557	-0.245908	0.022914	0.0655871	0.363723	13	17	0.764706	95	1
ENSG00000070718.11	-0.120205	0.0334864	-0.0908858	0.0363252	0.029319	-0.243909	12	17	0.705882	94	0.989474
ENSG00000070731.10	0.185252	0.0832079	-0.329889	0.146597	0.515141	-2.78076	34	48	0.708333	13	0.136842
ENSG00000070759.16	-0.127062	0.0395988	-0.0776743	0.103587	0.0493878	-0.38869	13	17	0.764706	54	0.568421
ENSG00000070831.15	-0.00733515	0.0370874	-0.0327549	0.0457506	0.0254198	3.46547	7	10	0.7	95	1
ENSG00000071051.13	-0.232552	0.0467308	0.0623027	0.0380658	0.294854	-1.26791	42	53	0.792453	0	0
ENSG00000071082.10	0.0904472	0.0130398	-0.0250328	0.0148335	0.11548	-1.27677	11	24	0.458333	0	0
ENSG00000071189.21	0.0291759	0.0114334	0.0214537	0.0208769	0.00772219	-0.264677	11	17	0.647059	87	0.915789
ENSG00000071242.11	-0.0694421	0.146346	-0.555792	0.168698	0.48635	7.00368	70	72	0.972222	47	0.494737
ENSG00000071246.10	-0.407722	0.225794	-0.517764	0.306653	0.110042	0.269894	18	22	0.818182	85	0.894737
ENSG00000071462.11	-0.099609	0.0511042	0.324078	0.0492638	0.423687	-4.2535	19	23	0.826087	0	0
ENSG00000071537.13	0.0299123	0.0135456	0.117357	0.0172087	0.0874451	2.92338	11	13	0.846154	1	0.0105263
ENSG00000071575.11	-0.0941967	0.0214548	-0.00251126	0.0357316	0.0916854	-0.97334	22	26	0.846154	26	0.273684
ENSG00000071894.16	-0.230939	0.125458	0	0	0.230939	-1	0	11	0	95	1
ENSG00000071967.11	-0.475424	0.10231	0.039429	0.141661	0.514853	-1.08293	20	27	0.740741	6	0.0631579
ENSG00000072042.12	0.340745	0.0476316	0.0583983	0.0709532	0.282347	-0.828616	64	82	0.780488	2	0.0210526
ENSG00000072062.13	0.0337423	0.0217491	0.0285393	0.00719952	0.00520309	-0.154201	3	9	0.333333	95	1
ENSG00000072071.16	-0.151573	0.0691033	0.0482851	0.0171179	0.199858	-1.31856	7	48	0.145833	37	0.389474
ENSG00000072163.19	-0.197855	0.148201	-0.790615	0.145181	0.592759	2.99592	16	16	1	20	0.210526
ENSG00000072210.18	0.0543788	0.0431931	0.100291	0.0873563	0.0459124	0.844307	7	8	0.875	66	0.694737
ENSG00000072310.16	-0.0967642	0.0212604	0.245344	0.058182	0.342108	-3.53548	14	28	0.5	1	0.0105263
ENSG00000072364.12	-0.0276789	0.0138164	-0.0400522	0.0133123	0.0123733	0.447029	9	16	0.5625	95	1
ENSG00000072401.14	-0.0508818	0.0322886	-0.0732776	0.039862	0.0223958	0.440153	8	17	0.470588	95	1
ENSG00000072609.17	-0.0218847	0.0149555	-0.00406703	0.011814	0.0178177	-0.814161	2	7	0.285714	95	1
ENSG00000072682.18	0.0258242	0.0551254	0.277322	0.0550983	0.251498	9.73884	12	17	0.705882	10	0.105263
ENSG00000072694.20	0.100359	0.154596	0.0182304	0.0386158	0.0821287	-0.818349	13	38	0.342105	95	1
ENSG00000072736.18	0.0182627	0.0298196	0.139145	0.0141659	0.120883	6.61908	8	21	0.380952	0	0
ENSG00000072756.16	0.265269	0.050936	0.198542	0.0542253	0.0667261	-0.251542	36	58	0.62069	94	0.989474
ENSG00000072778.19	0.110585	0.0751915	-0.0624666	0.0239048	0.173052	-1.56487	6	14	0.428571	82	0.863158
ENSG00000072818.11	-0.163147	0.101584	-0.0117949	0.01791	0.151352	-0.927704	9	33	0.272727	91	0.957895
ENSG00000072858.10	-0.00586904	0.010562	0.00130728	0.00399879	0.00717632	-1.22274	10	13	0.769231	90	0.947368
ENSG00000072864.14	-0.097086	0.134367	-0.235777	0.145114	0.138691	1.42854	8	8	1	95	1
ENSG00000072952.18	-0.144169	0.0274743	-0.0497283	0.0351668	0.0944405	-0.655069	19	27	0.703704	55	0.578947
ENSG00000072958.8	0.143759	0.0331885	0.219418	0.0805852	0.0756594	0.526295	50	68	0.735294	63	0.663158
ENSG00000073008.14	0.122489	0.0647858	0.257479	0.0946468	0.13499	1.10206	14	18	0.777778	72	0.757895
ENSG00000073050.11	0.0103382	0.0273934	0.0416009	0.0176709	0.0312627	3.02402	7	27	0.259259	95	1
ENSG00000073060.15	-0.247478	0.14829	0.0111124	0.173948	0.25859	-1.0449	43	63	0.68254	75	0.789474
ENSG00000073150.13	0.0508189	0.0192026	0.0682168	0.0124604	0.0173979	0.342352	2	11	0.181818	94	0.989474
ENSG00000073169.13	0.113731	0.0409177	0	0	0.113731	-1	0	5	0	95	1
ENSG00000073331.17	0.0947189	0.0329737	0.0600866	0.0393559	0.0346323	-0.365632	52	57	0.912281	87	0.915789
ENSG00000073350.13	-0.0141635	0.0278154	-0.0861913	0.0351183	0.0720278	5.08544	28	34	0.823529	43	0.452632
ENSG00000073536.17	0.0941582	0.0949073	0.563564	0.146254	0.469406	4.98529	17	28	0.607143	19	0.2
ENSG00000073578.16	-0.0443907	0.030783	-0.34269	0.074509	0.298299	6.71985	11	26	0.423077	0	0
ENSG00000073584.18	0.203523	0.0317348	-0.014454	0.0227224	0.217977	-1.07102	12	41	0.292683	0	0
ENSG00000073605.18	-0.0918051	0.0585517	-0.426009	0.130915	0.334204	3.64037	19	22	0.863636	22	0.231579
ENSG00000073614.12	0.22969	0.0539452	-0.00533713	0.102748	0.235027	-1.02324	14	15	0.933333	26	0.273684
ENSG00000073670.13	-0.0593121	0.085899	-0.37083	0.0906425	0.311517	5.25217	16	25	0.64	33	0.347368
ENSG00000073712.14	0.095569	0.0450861	0.10424	0.0344998	0.00867111	0.0907314	8	22	0.363636	95	1
ENSG00000073737.16	0.39735	0.0836349	0.189354	0.138175	0.207996	-0.523459	28	32	0.875	48	0.505263
ENSG00000073803.13	0.67599	0.0664903	0.2622	0.264985	0.41379	-0.612125	43	47	0.914894	25	0.263158
ENSG00000073849.14	-0.0510438	0.0234904	0.0263145	0.0176364	0.0773582	-1.51553	22	26	0.846154	40	0.421053
ENSG00000073910.19	-0.071549	0.0144712	0.0358522	0.0131517	0.107401	-1.50109	8	12	0.666667	0	0
ENSG00000073969.18	-0.0828537	0.0314902	-0.092303	0.0519422	0.00944928	0.114048	17	31	0.548387	84	0.884211
ENSG00000074219.13	-0.203433	0.074835	-0.457569	0.0917452	0.254136	1.24924	26	41	0.634146	48	0.505263
ENSG00000074266.19	0.0516771	0.0209677	0.0446902	0.0220984	0.00698692	-0.135203	15	18	0.833333	95	1
ENSG00000074356.16	0.042914	0.0521994	0.237092	0.0538515	0.194178	4.52481	14	28	0.5	95	1
ENSG00000074370.17	0.124502	0.0129049	-0.0103934	0.00254606	0.134895	-1.08348	1	6	0.166667	0	0
ENSG00000074590.13	0.0826358	0.0366851	0.0326334	0.0415772	0.0500024	-0.605094	16	20	0.8	89	0.936842
ENSG00000074603.18	-0.0111309	0.0107576	0.0601599	0.0119866	0.0712908	-6.40478	5	6	0.833333	7	0.0736842
ENSG00000074657.13	0.00908313	0.00930399	0.103876	0.00759367	0.0947933	10.4362	7	7	1	0	0
ENSG00000074695.5	-0.0284009	0.0223111	-0.000864027	0.0327578	0.0275369	-0.969578	11	12	0.916667	78	0.821053
ENSG00000074696.12	-0.103212	0.0307411	-0.0916471	0.0509406	0.0115653	-0.112053	10	13	0.769231	84	0.884211
ENSG00000074706.13	0.0456534	0.0255279	0.120894	0.0192861	0.0752401	1.64807	14	16	0.875	35	0.368421
ENSG00000074755.14	-0.0805325	0.0211224	-0.0361809	0.0265167	0.0443516	-0.550729	4	4	1	91	0.957895
ENSG00000074803.17	0.30956	0.18274	1.59155	0.385426	1.282	4.14135	12	13	0.923077	10	0.105263
ENSG00000074966.10	0.00368081	0.0229088	-0.0408475	0.02418	0.0445283	-12.0974	14	19	0.736842	58	0.610526
ENSG00000075073.14	-0.00846145	0.154312	0.347902	0.174215	0.356363	-42.1161	24	30	0.8	95	1
ENSG00000075151.20	-0.0498819	0.0187601	-0.0438676	0.0166129	0.00601429	-0.120571	18	25	0.72	95	1
ENSG00000075223.13	-0.393285	0.107148	-0.580622	0.104259	0.187336	0.476336	31	49	0.632653	94	0.989474
ENSG00000075234.16	0.000577985	0.00593588	0.154724	0.00240318	0.154146	266.696	9	19	0.473684	0	0
ENSG00000075239.13	0.00465281	0.0252416	0.0864864	0.0305996	0.0818336	17.588	8	8	1	62	0.652632
ENSG00000075240.16	0.0210572	0.0433452	0.128423	0.090163	0.107366	5.09877	11	22	0.5	47	0.494737
ENSG00000075275.16	-0.00309292	0.0329615	-0.0380852	0.0164205	0.0349923	11.3137	3	14	0.214286	83	0.873684
ENSG00000075303.12	-0.0121635	0.00915739	-0.095914	0.0230321	0.0837505	6.8854	48	58	0.827586	1	0.0105263
ENSG00000075399.13	0.0100857	0.0284643	0.0727492	0.0218959	0.0626635	6.21312	4	10	0.4	95	1
ENSG00000075407.18	-0.0402349	0.101235	-0.366695	0.117186	0.32646	8.11386	22	29	0.758621	56	0.589474
ENSG00000075413.17	-0.0873639	0.0382368	-0.153026	0.0422091	0.0656616	0.751587	8	8	1	95	1
ENSG00000075568.16	0.016628	0.0270477	-0.047509	0.0342193	0.0641371	-3.85716	11	13	0.846154	78	0.821053
ENSG00000075651.15	-0.124469	0.0598776	-0.239573	0.0860035	0.115104	0.924764	28	45	0.622222	69	0.726316
ENSG00000075826.16	-0.0799993	0.0415398	-0.655884	0.151147	0.575884	7.19862	71	72	0.986111	2	0.0210526
ENSG00000075884.13	-0.276763	0.0609918	-0.290664	0.0690174	0.0139001	0.0502238	42	61	0.688525	91	0.957895
ENSG00000075914.12	-0.0137649	0.01117	0.0700727	0.0136961	0.0838376	-6.09068	4	11	0.363636	14	0.147368
ENSG00000075975.15	-0.0135355	0.00788847	-0.00146143	0.00799593	0.0120741	-0.89203	5	9	0.555556	93	0.978947
ENSG00000076003.4	0.104619	0.0179696	0.0414652	0.0379245	0.0631539	-0.603655	19	23	0.826087	39	0.410526
ENSG00000076067.12	-0.796763	0.224722	-0.724519	0.441617	0.0722436	-0.0906714	32	38	0.842105	76	0.8
ENSG00000076242.14	0.159114	0.0725758	0.11018	0.0770788	0.0489344	-0.307542	14	19	0.736842	78	0.821053
ENSG00000076248.10	0.00400422	0.0222478	-0.130968	0.0171956	0.134972	-33.7074	18	19	0.947368	0	0
ENSG00000076356.6	-0.0646597	0.086432	-0.29769	0.0688162	0.233031	3.60395	36	48	0.75	43	0.452632
ENSG00000076513.16	0.00384018	0.0208547	0.0310227	0.0188089	0.0271825	7.07845	32	40	0.8	89	0.936842
ENSG00000076554.15	0.1194	0.0154295	0.0392742	0.054789	0.0801262	-0.671072	15	16	0.9375	29	0.305263
ENSG00000076555.15	-0.639101	0.0956684	-0.459988	0.216545	0.179113	-0.280258	20	20	1	54	0.568421
ENSG00000076641.4	-0.161814	0.021516	-0.0492459	0.0583492	0.112568	-0.695664	12	17	0.705882	15	0.157895
ENSG00000076650.6	-0.0129549	0.0833409	-0.301345	0.0962841	0.28839	22.2611	26	37	0.702703	40	0.421053
ENSG00000076662.9	-0.138538	0.0349683	0.0113427	0.00531981	0.149881	-1.08187	1	6	0.166667	8	0.0842105
ENSG00000076685.18	0.0259219	0.0273128	-0.0964176	0.0568285	0.12234	-4.71954	57	64	0.890625	48	0.505263
ENSG00000076826.9	-0.0240361	0.0967874	-0.0609444	0.0651648	0.0369082	1.53553	7	34	0.205882	95	1
ENSG00000076864.19	0.516999	0.190599	0.475541	0.265875	0.0414578	-0.0801894	14	21	0.666667	83	0.873684
ENSG00000076924.11	-0.0706527	0.0374612	-0.0873817	0.0139934	0.016729	0.236777	16	35	0.457143	95	1
ENSG00000076944.15	0.179686	0.0455497	-0.0251036	0.0114239	0.204789	-1.13971	15	34	0.441176	0	0
ENSG00000077044.10	-0.062536	0.0158386	-0.0269817	0.0285581	0.0355543	-0.568541	4	4	1	50	0.526316
ENSG00000077097.15	-0.0109125	0.0351633	0.0330308	0.0398563	0.0439433	-4.02689	12	12	1	95	1
ENSG00000077232.17	-0.0486883	0.0290854	0.061353	0.0346481	0.110041	-2.26012	28	37	0.756757	14	0.147368
ENSG00000077238.13	0.0800636	0.0373459	0.125214	0.0406419	0.0451503	0.56393	6	6	1	95	1
ENSG00000077312.8	0.00899778	0.0254707	0.0247005	0.0417962	0.0157027	1.74517	24	35	0.685714	89	0.936842
ENSG00000077420.15	0.0642767	0.0312059	0.0665135	0.0419476	0.00223683	0.0348001	12	17	0.705882	63	0.663158
ENSG00000077458.12	-0.0263204	0.0325425	-0.22878	0.0731458	0.20246	7.69211	45	47	0.957447	10	0.105263
ENSG00000077585.13	-0.312022	0.194995	-0.0420256	0.057077	0.269996	-0.865312	17	30	0.566667	95	1
ENSG00000077616.10	0.0934126	0.0538194	0.155945	0.0500965	0.0625323	0.66942	25	30	0.833333	95	1
ENSG00000077684.15	-0.163458	0.0227064	-0.0782015	0.0473364	0.0852563	-0.52158	25	28	0.892857	34	0.357895
ENSG00000077782.19	0.025683	0.189499	-0.241523	0.240415	0.267206	-10.404	19	42	0.452381	91	0.957895
ENSG00000077984.5	-0.0196898	0.0419576	-0.668343	0.168584	0.648653	32.9436	62	93	0.666667	0	0
ENSG00000078043.15	0.110963	0.0419016	0.0406649	0.0402824	0.0702981	-0.633528	19	21	0.904762	94	0.989474
ENSG00000078070.12	0.248689	0.104863	-0.221241	0.0583746	0.46993	-1.88963	38	64	0.59375	2	0.0210526
ENSG00000078114.18	0.186474	0.107473	0.486137	0.0788037	0.299663	1.60699	26	44	0.590909	95	1
ENSG00000078140.13	-0.0129227	0.0201262	-0.0763678	0.0396401	0.0634452	4.9096	24	33	0.727273	43	0.452632
ENSG00000078142.12	-0.120364	0.0393766	-0.182649	0.0854258	0.0622847	0.51747	27	29	0.931034	68	0.715789
ENSG00000078177.13	0.0174738	0.0265638	0.0546437	0.0339883	0.03717	2.12719	15	27	0.555556	89	0.936842
ENSG00000078237.6	-0.110775	0.0786466	0.0724908	0.0207329	0.183266	-1.6544	22	40	0.55	5	0.0526316
ENSG00000078269.14	-0.0997676	0.0216061	0.245548	0.021787	0.345316	-3.4612	14	24	0.583333	0	0
ENSG00000078304.19	0.122932	0.0364348	0.0606568	0.0502108	0.0622753	-0.506583	16	28	0.571429	92	0.968421
ENSG00000078399.17	0.208594	0.0704219	0.183812	0.0689385	0.0247821	-0.118805	22	28	0.785714	94	0.989474
ENSG00000078401.6	0.0127056	0.0453244	-0.066443	0.0468227	0.0791486	-6.22942	7	9	0.777778	80	0.842105
ENSG00000078403.16	-0.0204279	0.0279804	0.00342352	0.0265305	0.0238514	-1.16759	20	31	0.645161	91	0.957895
ENSG00000078487.17	-0.137728	0.0731246	-0.228618	0.088726	0.0908906	0.65993	23	38	0.605263	79	0.831579
ENSG00000078618.21	0.108398	0.0175754	0.101889	0.0188482	0.00650915	-0.0600484	12	20	0.6	95	1
ENSG00000078674.17	-0.162989	0.0329756	-0.136123	0.104459	0.026866	-0.164833	38	38	1	46	0.484211
ENSG00000078687.17	-0.0390124	0.0751827	0.310235	0.0804346	0.349247	-8.95222	8	31	0.258065	25	0.263158
ENSG00000078804.12	0.055914	0.0266034	-0.0673465	0.0432684	0.12326	-2.20447	12	14	0.857143	27	0.284211
ENSG00000078808.16	-0.0627666	0.0476113	-0.0940486	0.0343526	0.031282	0.498386	2	13	0.153846	95	1
ENSG00000078814.15	0.0694234	0.045326	0.363515	0.0580811	0.294092	4.2362	30	31	0.967742	1	0.0105263
ENSG00000079246.15	-0.0361192	0.0235113	-0.00453238	0.0316294	0.0315869	-0.874516	36	59	0.610169	86	0.905263
ENSG00000079257.7	-0.0667319	0.0323832	0.0938881	0.0357969	0.16062	-2.40694	23	26	0.884615	2	0.0210526
ENSG00000079263.18	-0.00133079	0.00938337	-0.0284051	0.0137807	0.0270743	20.3446	5	8	0.625	49	0.515789
ENSG00000079277.19	-0.00926412	0.0353858	0.103999	0.0708055	0.113263	-12.226	8	9	0.888889	43	0.452632
ENSG00000079308.16	0.0612143	0.0151493	0.0954743	0.0411351	0.03426	0.559672	16	16	1	43	0.452632
ENSG00000079313.13	-0.0187821	0.0147874	0	0	0.0187821	-1	0	4	0	95	1
ENSG00000079332.14	0.0994139	0.019832	0.00174879	0.00759932	0.0976652	-0.982409	9	12	0.75	80	0.842105
ENSG00000079335.18	-0.148974	0.0421078	-0.11756	0.0686051	0.0314145	-0.210872	14	16	0.875	74	0.778947
ENSG00000079337.15	0.0534559	0.0696973	0.466327	0.109572	0.412871	7.72359	22	28	0.785714	4	0.0421053
ENSG00000079435.9	0.0433253	0.0660779	0.00860251	0.0038444	0.0347228	-0.801444	2	12	0.166667	95	1
ENSG00000079459.12	0.114435	0.0481186	-0.0212591	0.0612033	0.135694	-1.18577	8	16	0.5	41	0.431579
ENSG00000079691.17	-0.216821	0.0820001	-0.101837	0.172485	0.114984	-0.530317	27	27	1	79	0.831579
ENSG00000079739.15	0.233336	0.0237681	-0.0508675	0.00749719	0.284203	-1.218	5	13	0.384615	0	0
ENSG00000079785.14	0.134943	0.015452	0.0418453	0.0184555	0.0930979	-0.689904	12	20	0.6	5	0.0526316
ENSG00000079819.18	0.0618022	0.0506428	0.188066	0.0560231	0.126264	2.04304	28	31	0.903226	73	0.768421
ENSG00000079931.14	0.314135	0.159328	0.414777	0.23151	0.100642	0.320379	7	11	0.636364	95	1
ENSG00000079950.13	0.0668683	0.0184414	0.0681858	0.0201451	0.00131744	0.0197019	17	22	0.772727	95	1
ENSG00000079974.17	0.153783	0.0762629	0.211213	0.0282932	0.0574294	0.373444	10	18	0.555556	95	1
ENSG00000080007.7	0.107814	0.0480348	-0.00426686	0.0453373	0.112081	-1.03958	10	14	0.714286	45	0.473684
ENSG00000080200.9	0.0420032	0.0360468	0.130648	0.0411515	0.0886446	2.11043	21	30	0.7	81	0.852632
ENSG00000080345.17	-0.0375101	0.0208678	-0.0421221	0.00663394	0.00461206	0.122955	10	10	1	95	1
ENSG00000080573.6	0.0910844	0.226394	-0.284684	0.123951	0.375768	-4.1255	20	43	0.465116	78	0.821053
ENSG00000080815.18	-0.0296807	0.0404463	0.0727276	0.0366674	0.102408	-3.45034	21	27	0.777778	44	0.463158
ENSG00000080854.14	0.044687	0.0372674	0.189989	0.0614583	0.145302	3.25156	19	21	0.904762	34	0.357895
ENSG00000081014.10	0.00212271	0.0377846	0.197771	0.0793799	0.195649	92.1691	13	16	0.8125	22	0.231579
ENSG00000081052.11	-0.0557132	0.052772	0.157232	0.0437172	0.212945	-3.82217	12	19	0.631579	20	0.210526
ENSG00000081148.11	0.0753424	0.0371149	0.0410935	0.0379308	0.0342489	-0.454577	16	20	0.8	93	0.978947
ENSG00000081320.10	0.0344917	0.0364073	0.0289769	0.0594538	0.00551478	-0.159887	20	30	0.666667	91	0.957895
ENSG00000081665.13	0.307203	0.0884608	0.375226	0.075482	0.0680229	0.221427	31	53	0.584906	95	1
ENSG00000081791.8	-0.0285019	0.0338053	-0.141605	0.0484899	0.113103	3.96828	2	2	1	31	0.326316
ENSG00000081913.13	-0.0400983	0.0277918	0.00984255	0.0286288	0.0499409	-1.24546	13	26	0.5	66	0.694737
ENSG00000081985.10	0.022396	0.0528341	0.0153499	0.0207033	0.00704611	-0.314615	17	24	0.708333	95	1
ENSG00000082074.15	0.0670648	0.027195	-0.0969028	0.018431	0.163968	-2.44491	16	25	0.64	0	0
ENSG00000082146.12	0.0291329	0.0201324	0.0620064	0.0224184	0.0328735	1.1284	11	15	0.733333	95	1
ENSG00000082153.17	0.0383989	0.0177965	0.152458	0.0221358	0.114059	2.97038	8	10	0.8	4	0.0421053
ENSG00000082212.12	0.0819779	0.0634268	-0.0141105	0.114806	0.0960884	-1.17213	35	37	0.945946	71	0.747368
ENSG00000082213.17	0.080327	0.0653602	-0.0283761	0.0529487	0.108703	-1.35326	28	52	0.538462	92	0.968421
ENSG00000082258.12	0.0266788	0.018487	-0.00316934	0.0342395	0.0298481	-1.1188	18	23	0.782609	67	0.705263
ENSG00000082397.17	0.0810067	0.0547245	0.00793732	0.0460155	0.0730694	-0.902016	44	67	0.656716	90	0.947368
ENSG00000082512.14	0.0205709	0.00855245	0.0303355	0.00630586	0.00976466	0.474684	4	13	0.307692	95	1
ENSG00000082701.14	0.0058869	0.015916	-0.0901175	0.0200476	0.0960044	-16.3081	20	21	0.952381	1	0.0105263
ENSG00000082781.11	0.149506	0.0245279	0.228281	0.0533724	0.0787755	0.526907	49	57	0.859649	43	0.452632
ENSG00000082996.19	-0.0139546	0.0150481	0.0366191	0.0152297	0.0505737	-3.62416	9	18	0.5	46	0.484211
ENSG00000083097.14	-0.0774208	0.0580464	-0.324153	0.187962	0.246733	3.1869	28	37	0.756757	26	0.273684
ENSG00000083123.14	-0.103113	0.0234679	0.118923	0.0274767	0.222037	-2.15332	20	21	0.952381	0	0
ENSG00000083168.9	0.00565127	0.0233676	-0.112612	0.0325137	0.118263	-20.9269	40	47	0.851064	10	0.105263
ENSG00000083290.19	0.1253	0.0936229	-0.0966878	0.0745422	0.221988	-1.77165	23	42	0.547619	92	0.968421
ENSG00000083444.16	-0.352962	0.0965845	-0.268124	0.222836	0.0848387	-0.240362	25	27	0.925926	74	0.778947
ENSG00000083642.18	-0.0398694	0.0183314	-0.0944878	0.0238359	0.0546184	1.36993	26	27	0.962963	59	0.621053
ENSG00000083828.15	0.0129544	0.0735081	0.417706	0.052643	0.404752	31.2443	18	43	0.418605	0	0
ENSG00000083845.8	-0.0657079	0.067356	-0.200852	0.0722661	0.135144	2.05673	18	27	0.666667	87	0.915789
ENSG00000083937.8	-0.0612676	0.0242098	0.0190284	0.0275739	0.080296	-1.31058	14	29	0.482759	37	0.389474
ENSG00000084072.16	0.259197	0.104247	0.685052	0.279654	0.425855	1.64297	13	19	0.684211	45	0.473684
ENSG00000084092.6	0.00530774	0.00643323	0.0154926	0.00357237	0.0101849	1.91888	2	5	0.4	95	1
ENSG00000084110.10	-0.11016	0.0309305	-0.0969954	0.0656345	0.0131644	-0.119503	28	35	0.8	80	0.842105
ENSG00000084112.14	0.022722	0.0116356	0.0306582	0.00782111	0.00793621	0.349275	4	5	0.8	95	1
ENSG00000084444.13	0.332442	0.0556805	-0.130482	0.0539969	0.462925	-1.3925	24	37	0.648649	0	0
ENSG00000084676.15	0.0108039	0.00560496	0.019679	0.00805971	0.00887503	0.821462	4	5	0.8	65	0.684211
ENSG00000084764.10	-0.213668	0.0226335	-0.0319118	0.0127605	0.181756	-0.850648	8	15	0.533333	0	0
ENSG00000084774.13	-0.0346881	0.0128076	-0.111654	0.0208655	0.0769657	2.21879	16	23	0.695652	16	0.168421
ENSG00000085063.14	0.0102267	0.0249937	-0.0320064	0.0273531	0.0422331	-4.12968	8	18	0.444444	61	0.642105
ENSG00000085265.10	0.462715	0.130987	0.668689	0.0523892	0.205975	0.445145	37	51	0.72549	95	1
ENSG00000085365.17	-0.113813	0.0372499	-0.020251	0.0756608	0.0935619	-0.822067	26	30	0.866667	49	0.515789
ENSG00000085377.13	-0.035031	0.0159265	-0.0485103	0.0191039	0.0134793	0.384784	8	13	0.615385	87	0.915789
ENSG00000085433.15	0.0193676	0.0186065	0.0144784	0.0113683	0.00488916	-0.252441	5	8	0.625	95	1
ENSG00000085465.12	-0.00852697	0.0396663	0.0115209	0.0873397	0.0200479	-2.35111	45	74	0.608108	73	0.768421
ENSG00000085491.15	0.106147	0.0721075	0.0108707	0.012782	0.0952763	-0.897588	13	16	0.8125	94	0.989474
ENSG00000085552.16	0.14805	0.102	0.244345	0.134711	0.0962951	0.650423	21	28	0.75	91	0.957895
ENSG00000085662.13	0.0331285	0.0156941	0.0923636	0.0219976	0.0592351	1.78804	22	25	0.88	23	0.242105
ENSG00000085721.12	0.0149441	0.0255301	-0.00810138	0.00163605	0.0230454	-1.54211	2	8	0.25	95	1
ENSG00000085741.12	-0.459313	0.0956835	-0.115906	0.0891161	0.343407	-0.747653	37	58	0.637931	19	0.2
ENSG00000085871.8	0.116896	0.137056	-0.115648	0.193104	0.232544	-1.98932	33	49	0.673469	77	0.810526
ENSG00000085978.21	0.0278338	0.012559	0.0568877	0.0284648	0.0290539	1.04384	5	5	1	43	0.452632
ENSG00000085982.13	-0.0820223	0.0737186	0	0	0.0820223	-1	0	3	0	95	1
ENSG00000085998.13	-0.0459137	0.0296387	-0.0195908	0.0236813	0.0263229	-0.573313	4	8	0.5	86	0.905263
ENSG00000086015.20	-0.0345969	0.0349814	-0.115287	0.0709799	0.0806905	2.3323	22	23	0.956522	52	0.547368
ENSG00000086102.18	-0.144276	0.0227802	-0.0597034	0.0484559	0.0845721	-0.586184	18	20	0.9	24	0.252632
ENSG00000086288.11	0.013176	0.0542415	-0.0624339	0.12794	0.0756099	-5.73845	57	59	0.966102	67	0.705263
ENSG00000086289.11	-0.141778	0.0883844	-0.0442064	0.101987	0.0975719	-0.6882	39	45	0.866667	86	0.905263
ENSG00000086504.15	-0.0430638	0.03209	-0.0473349	0.0228023	0.00427105	0.0991797	3	21	0.142857	95	1
ENSG00000086548.8	-0.0260301	0.0196368	-0.0420528	0.0194116	0.0160227	0.615547	2	4	0.5	90	0.947368
ENSG00000086570.12	0.0317032	0.0391515	-0.0407701	0.0432621	0.0724733	-2.28599	38	40	0.95	93	0.978947
ENSG00000086619.13	0.0136523	0.0439755	-0.0902225	0.057498	0.103875	-7.6086	35	51	0.686275	71	0.747368
ENSG00000086730.16	-0.0463771	0.0376882	-0.161863	0.0333386	0.115486	2.49014	7	19	0.368421	67	0.705263
ENSG00000087008.15	-0.0865571	0.0777166	-0.193214	0.0553138	0.106657	1.23222	39	70	0.557143	95	1
ENSG00000087076.8	-0.0456471	0.0552991	-0.00349846	0.00530523	0.0421487	-0.923358	3	8	0.375	58	0.610526
ENSG00000087088.19	-0.0397989	0.0371979	-0.0975036	0.0167904	0.0577047	1.44991	12	29	0.413793	95	1
ENSG00000087095.12	0.0406417	0.0230123	0.105608	0.0253662	0.0649661	1.59851	6	7	0.857143	95	1
ENSG00000087111.20	0.0264005	0.0225161	0.124637	0.0208705	0.0982361	3.72099	5	15	0.333333	18	0.189474
ENSG00000087116.14	-0.0216811	0.0411108	0.132165	0.0426794	0.153847	-7.09588	19	44	0.431818	21	0.221053
ENSG00000087157.18	-0.00689344	0.00880477	-0.00192839	0.00345866	0.00496506	-0.720257	2	3	0.666667	51	0.536842
ENSG00000087206.16	0.00622425	0.0246479	0.135614	0.0360023	0.12939	20.7881	15	31	0.483871	10	0.105263
ENSG00000087253.12	0.0212132	0.015758	-0.0286481	0.0295829	0.0498613	-2.35049	14	14	1	31	0.326316
ENSG00000087263.16	-0.14503	0.0549765	-0.121134	0.0729493	0.0238955	-0.164762	21	35	0.6	88	0.926316
ENSG00000087266.15	-0.0500045	0.0160757	-0.01672	0.00941878	0.0332845	-0.66563	6	12	0.5	85	0.894737
ENSG00000087274.16	0.00928326	0.0104094	0.041225	0.00858598	0.0319417	3.44079	6	7	0.857143	95	1
ENSG00000087301.8	0.0341702	0.0335591	0.0578343	0.043445	0.0236641	0.692536	25	29	0.862069	94	0.989474
ENSG00000087338.4	0.070108	0.0238722	0.0799565	0.0416297	0.00984849	0.140476	20	21	0.952381	85	0.894737
ENSG00000087365.15	-0.144417	0.0520074	-0.190381	0.0765452	0.0459639	0.318271	7	8	0.875	74	0.778947
ENSG00000087460.24	-0.0627774	0.0310904	-0.000474988	0.033455	0.0623024	-0.992434	11	13	0.846154	67	0.705263
ENSG00000087502.17	0.0119515	0.0151296	0.00731748	0.016912	0.00463402	-0.387736	19	22	0.863636	95	1
ENSG00000087589.16	0.00943896	0.0167711	-0.0073036	0.0147223	0.0167426	-1.77377	10	16	0.625	95	1
ENSG00000088038.17	-0.133633	0.0326644	0.0861634	0.0210288	0.219796	-1.64478	22	37	0.594595	0	0
ENSG00000088205.12	0.0192437	0.017366	-0.0603475	0.0265062	0.0795912	-4.13597	6	6	1	20	0.210526
ENSG00000088256.8	-0.473494	0.112198	-0.14029	0.0266248	0.333204	-0.703713	5	15	0.333333	95	1
ENSG00000088298.12	-0.00866321	0.0105288	-0.140856	0.0258274	0.132193	15.2591	7	8	0.875	0	0
ENSG00000088387.18	0.167753	0.0281998	0.090183	0.077696	0.0775705	-0.462408	37	37	1	50	0.526316
ENSG00000088448.14	0.182702	0.0550508	0.125512	0.0768197	0.0571897	-0.313022	15	19	0.789474	93	0.978947
ENSG00000088543.14	-0.0480507	0.020144	-0.0469665	0.0342251	0.0010842	-0.0225637	7	8	0.875	81	0.852632
ENSG00000088726.15	0.027213	0.0142187	0.0720926	0.0239307	0.0448797	1.6492	7	8	0.875	52	0.547368
ENSG00000088766.11	-0.0637098	0.0248478	-0.0488764	0.0323563	0.0148334	-0.232828	12	14	0.857143	91	0.957895
ENSG00000088826.17	-0.0570245	0.0447389	0.143773	0.0724792	0.200797	-3.52125	13	20	0.65	31	0.326316
ENSG00000088827.12	-0.0469504	0.047437	-0.0169553	0.0517948	0.0299951	-0.638868	16	23	0.695652	93	0.978947
ENSG00000088832.16	0.050021	0.0148692	0.0452597	0.0191386	0.00476129	-0.0951858	17	22	0.772727	94	0.989474
ENSG00000088833.17	-0.291376	0.0455623	-0.254966	0.114023	0.0364099	-0.124959	30	32	0.9375	55	0.578947
ENSG00000088854.12	0.0336789	0.124833	-0.332293	0.144715	0.365972	-10.8665	80	148	0.540541	63	0.663158
ENSG00000088881.20	0.0165048	0.0344092	-0.0156732	0.00671086	0.0321781	-1.94961	8	24	0.333333	95	1
ENSG00000088888.17	0.027983	0.0271137	0.0272947	0.0507363	0.00068832	-0.0245978	16	17	0.941176	75	0.789474
ENSG00000088970.15	-0.29801	0.105051	-0.221508	0.202454	0.0765018	-0.256709	27	30	0.9	67	0.705263
ENSG00000088992.17	0.052116	0.0262784	0.203787	0.0333966	0.151671	2.91026	21	26	0.807692	6	0.0631579
ENSG00000089006.16	-0.0288887	0.0178133	-0.0738984	0.0262049	0.0450097	1.55804	9	11	0.818182	59	0.621053
ENSG00000089012.14	-0.235558	0.0426226	-0.0593196	0.0582589	0.176239	-0.748175	45	69	0.652174	18	0.189474
ENSG00000089041.16	-0.061009	0.0722046	0.380961	0.0955465	0.44197	-7.24433	69	94	0.734043	4	0.0421053
ENSG00000089053.12	0.10356	0.0588876	-0.00616842	0.00196918	0.109728	-1.05956	1	3	0.333333	95	1
ENSG00000089060.11	-0.00100612	0.0290092	0.0221055	0.0374245	0.0231116	-22.9711	13	13	1	92	0.968421
ENSG00000089063.14	0.282838	0.0409486	0.0957493	0.0744562	0.187088	-0.661469	8	11	0.727273	32	0.336842
ENSG00000089123.15	0.00349666	0.0253248	0.0252874	0.0244327	0.0217907	6.23188	8	12	0.666667	91	0.957895
ENSG00000089127.12	-0.316717	0.0372011	0.137867	0.0445818	0.454584	-1.4353	4	15	0.266667	0	0
ENSG00000089154.10	0.0814371	0.00918487	0.0585678	0.00789662	0.0228693	-0.280822	9	23	0.391304	91	0.957895
ENSG00000089163.4	0.235844	0.0867724	0.223015	0.105332	0.0128289	-0.0543957	12	16	0.75	91	0.957895
ENSG00000089169.14	0.798456	0.181274	0.405958	0.415198	0.392498	-0.491571	14	17	0.823529	44	0.463158
ENSG00000089177.18	0.0864388	0.168675	-0.582762	0.397467	0.669201	-7.74191	55	59	0.932203	25	0.263158
ENSG00000089220.4	-0.044876	0.0153705	-0.085103	0.0247613	0.040227	0.896402	13	17	0.764706	58	0.610526
ENSG00000089327.14	-0.0659603	0.0333894	-0.0832245	0.0369595	0.0172642	0.261736	10	17	0.588235	88	0.926316
ENSG00000089335.20	-0.0810067	0.0278115	-0.0613689	0.011908	0.0196378	-0.242422	18	27	0.666667	95	1
ENSG00000089351.14	-0.0635514	0.0720751	-0.150632	0.0340296	0.087081	1.37025	18	25	0.72	95	1
ENSG00000089486.16	0.0688505	0.0256359	0.102456	0.0432267	0.0336057	0.488097	7	8	0.875	84	0.884211
ENSG00000089597.16	0.0374475	0.0259826	-0.0844095	0.0118888	0.121857	-3.25407	14	21	0.666667	0	0
ENSG00000089639.10	0.0378318	0.0249165	0.0171944	0.0209355	0.0206374	-0.545505	2	5	0.4	95	1
ENSG00000089685.14	-0.0101577	0.0122007	-0.00244762	0.00608804	0.00771011	-0.759039	7	9	0.777778	95	1
ENSG00000089818.17	0.262224	0.142263	-0.0213216	0.0073149	0.283546	-1.08131	5	18	0.277778	0	0
ENSG00000089847.12	-0.187148	0.0958821	-0.0719416	0.0214528	0.115206	-0.61559	6	32	0.1875	95	1
ENSG00000089876.11	-0.164819	0.0718403	-0.404275	0.166431	0.239456	1.45284	40	49	0.816327	44	0.463158
ENSG00000089902.9	0.0424985	0.0274649	0.0897515	0.0396999	0.047253	1.11187	33	39	0.846154	94	0.989474
ENSG00000089916.17	-0.138025	0.0549377	0.0556874	0.0751934	0.193713	-1.40346	15	16	0.9375	47	0.494737
ENSG00000090006.17	-0.0266709	0.0289615	0.000786356	0.000232368	0.0274573	-1.02948	2	6	0.333333	95	1
ENSG00000090020.10	-0.0153399	0.00729251	-0.0527303	0.0123015	0.0373904	2.43745	9	11	0.818182	15	0.157895
ENSG00000090054.13	0.0211125	0.0391352	-0.0170784	0.0725501	0.038191	-1.80892	43	62	0.693548	76	0.8
ENSG00000090238.11	0.0451437	0.0231318	0.0496466	0.0189919	0.0045029	0.0997459	10	15	0.666667	95	1
ENSG00000090263.15	-0.00445487	0.0185885	-0.0786324	0.0284872	0.0741775	16.6509	21	24	0.875	18	0.189474
ENSG00000090266.12	-0.0109521	0.0102157	-0.0639431	0.00784032	0.0529909	4.83841	5	6	0.833333	2	0.0210526
ENSG00000090316.15	-0.109646	0.0473736	-0.0526452	0.0839439	0.0570009	-0.519862	12	17	0.705882	81	0.852632
ENSG00000090339.8	0.036003	0.0385948	0.0175969	0.0138373	0.0184061	-0.511238	6	19	0.315789	95	1
ENSG00000090372.14	0.0213345	0.0189665	0.0632535	0.0226941	0.0419191	1.96485	4	6	0.666667	67	0.705263
ENSG00000090376.10	-0.0834353	0.0391843	-0.309614	0.0408205	0.226179	2.71083	35	43	0.813953	0	0
ENSG00000090382.6	-0.750823	0.151116	-0.564966	0.380079	0.185856	-0.247537	18	21	0.857143	65	0.684211
ENSG00000090432.6	-0.00267528	0.0119204	-0.0140395	0.00859035	0.0113643	4.24788	2	16	0.125	95	1
ENSG00000090487.10	0.0457303	0.0170252	0.00613932	0.0134823	0.039591	-0.86575	6	10	0.6	95	1
ENSG00000090565.15	-0.116818	0.0727872	-0.152722	0.0497835	0.0359043	0.307352	8	20	0.4	94	0.989474
ENSG00000090581.9	-0.140924	0.0577269	0.185423	0.0359052	0.326347	-2.31577	18	51	0.352941	0	0
ENSG00000090615.14	0.0340421	0.0389507	0.0315824	0.0293325	0.00245975	-0.0722559	8	18	0.444444	95	1
ENSG00000090621.13	-0.0693358	0.0262461	-0.15725	0.024224	0.0879138	1.26794	25	36	0.694444	46	0.484211
ENSG00000090661.11	-0.0188998	0.098879	-0.111861	0.025711	0.0929614	4.91864	10	33	0.30303	95	1
ENSG00000090674.15	0.00910197	0.0146042	0.0467367	0.0135845	0.0376347	4.13479	1	1	1	29	0.305263
ENSG00000090857.13	-0.0225976	0.126178	-0.180556	0.137091	0.157958	6.99005	12	23	0.521739	72	0.757895
ENSG00000090863.11	-0.176503	0.0420176	-0.0131069	0.0265736	0.163396	-0.925741	5	15	0.333333	89	0.936842
ENSG00000090905.18	-0.102446	0.0509465	-0.146274	0.0630825	0.0438276	0.427811	7	13	0.538462	93	0.978947
ENSG00000091039.16	0.154281	0.0289891	0.141577	0.0510172	0.0127046	-0.0823468	30	35	0.857143	86	0.905263
ENSG00000091073.19	0.184224	0.0532971	0.0994529	0.0734142	0.0847709	-0.460152	16	34	0.470588	65	0.684211
ENSG00000091127.13	0.0167999	0.0414783	0.0217207	0.0275566	0.00492076	0.292904	6	10	0.6	95	1
ENSG00000091140.13	0.0577383	0.0250369	-0.0715657	0.0306153	0.129304	-2.23948	13	19	0.684211	10	0.105263
ENSG00000091157.13	-0.0263831	0.0212309	-0.0489136	0.0215808	0.0225305	0.853975	15	31	0.483871	95	1
ENSG00000091262.15	-0.0211615	0.0707254	-0.0131331	0.0539321	0.00802833	-0.379384	27	33	0.818182	94	0.989474
ENSG00000091409.14	0.0571108	0.0242989	0.0145705	0.0334743	0.0425403	-0.744874	27	28	0.964286	90	0.947368
ENSG00000091483.6	-0.0161648	0.0143436	-0.0189678	0.0205423	0.00280303	0.173403	11	12	0.916667	89	0.936842
ENSG00000091490.10	-0.142669	0.0690271	-0.174269	0.101478	0.0316001	0.221493	3	3	1	91	0.957895
ENSG00000091527.15	0.0936111	0.0338689	0.018605	0.0497454	0.0750061	-0.801252	13	17	0.764706	67	0.705263
ENSG00000091542.8	0.0241811	0.0349974	0.120671	0.0696889	0.09649	3.99031	16	23	0.695652	39	0.410526
ENSG00000091592.15	0.0309248	0.027886	-0.00667178	0.0138825	0.0375965	-1.21574	20	28	0.714286	95	1
ENSG00000091622.15	0.252785	0.0728142	0.0913138	0.0770136	0.161471	-0.638769	18	21	0.857143	77	0.810526
ENSG00000091640.7	0.0512827	0.0594792	1.00192	0.17426	0.950633	18.5371	25	37	0.675676	0	0
ENSG00000091844.7	-0.0901408	0.0303698	-0.12887	0.0428608	0.038729	0.42965	12	13	0.923077	88	0.926316
ENSG00000091947.9	-0.191203	0.0407866	-0.0554095	0.0543693	0.135794	-0.710206	4	8	0.5	56	0.589474
ENSG00000091986.15	-0.635993	0.0674315	-0.146434	0.20558	0.489559	-0.769755	14	22	0.636364	8	0.0842105
ENSG00000092020.10	-0.169445	0.0736392	-0.293021	0.0908869	0.123576	0.729298	27	35	0.771429	92	0.968421
ENSG00000092036.18	0.307459	0.0684902	0.284194	0.0696036	0.0232644	-0.0756669	8	12	0.666667	92	0.968421
ENSG00000092068.19	-0.161692	0.0490225	0.0192262	0.029948	0.180918	-1.11891	14	27	0.518519	23	0.242105
ENSG00000092094.10	0.100376	0.0409123	0.145091	0.0692995	0.0447149	0.445474	14	16	0.875	83	0.873684
ENSG00000092096.16	-0.0433427	0.0606778	0.0534813	0.0435455	0.0968239	-2.23392	7	15	0.466667	94	0.989474
ENSG00000092108.20	-0.250327	0.0252332	-0.152415	0.132912	0.0979129	-0.391139	33	37	0.891892	39	0.410526
ENSG00000092203.13	0.0319783	0.0162644	0.0307046	0.0214	0.00127364	-0.0398284	16	20	0.8	92	0.968421
ENSG00000092295.11	0.352817	0.115141	0.425996	0.0932328	0.0731789	0.207413	18	29	0.62069	95	1
ENSG00000092529.23	0.0563304	0.103474	-0.330819	0.172703	0.38715	-6.87284	32	52	0.615385	37	0.389474
ENSG00000092621.11	0.0222578	0.0472323	0.0878772	0.0466595	0.0656195	2.94816	2	2	1	70	0.736842
ENSG00000092758.15	0.0794949	0.236976	0.0624051	0.0718561	0.0170898	-0.21498	20	64	0.3125	95	1
ENSG00000092871.16	-0.0821955	0.0453913	-0.0790131	0.0672966	0.0031824	-0.0387174	7	7	1	84	0.884211
ENSG00000092929.11	-0.0552161	0.022306	-0.0362853	0.0102484	0.0189308	-0.342849	2	15	0.133333	93	0.978947
ENSG00000092931.11	0.08507	0.0696131	0.114298	0.0713498	0.0292279	0.343574	6	10	0.6	83	0.873684
ENSG00000093000.18	0.0731053	0.0843592	0.0269142	0.0547379	0.0461911	-0.631843	10	26	0.384615	95	1
ENSG00000093010.13	-0.0516074	0.0247602	-0.0692269	0.0385922	0.0176195	0.341415	11	12	0.916667	79	0.831579
ENSG00000093072.15	0.258396	0.0349298	0.00276793	0.036318	0.255628	-0.989288	8	20	0.4	0	0
ENSG00000093134.14	-0.1572	0.126782	-0.353983	0.184612	0.196783	1.2518	42	52	0.807692	92	0.968421
ENSG00000093144.18	-0.0974819	0.0263711	-0.0589538	0.0311136	0.0385281	-0.395233	35	41	0.853659	75	0.789474
ENSG00000093167.17	-0.00877368	0.0118517	-0.131284	0.0295848	0.12251	13.9633	13	13	1	16	0.168421
ENSG00000093183.13	0.00613159	0.00230924	-0.00201503	0.00333132	0.00814662	-1.32863	4	6	0.666667	29	0.305263
ENSG00000094975.13	0.0234811	0.0122715	0.0622852	0.0215939	0.0388041	1.65257	9	9	1	62	0.652632
ENSG00000095002.13	0.0742644	0.0531862	0.137675	0.0420382	0.0634105	0.853848	18	30	0.6	95	1
ENSG00000095015.5	-0.0321399	0.0301273	-0.0729548	0.0353362	0.0408148	1.26991	53	78	0.679487	89	0.936842
ENSG00000095066.11	-0.0798743	0.0245883	-0.0265305	0.0130545	0.0533438	-0.667847	7	18	0.388889	82	0.863158
ENSG00000095139.13	-0.0415331	0.0241031	-0.051476	0.0323272	0.00994286	0.239396	2	6	0.333333	69	0.726316
ENSG00000095203.14	0.324752	0.244199	0.239984	0.0842743	0.0847683	-0.261025	13	18	0.722222	95	1
ENSG00000095209.11	0.160733	0.0353844	0.13116	0.0694893	0.0295732	-0.183989	25	32	0.78125	71	0.747368
ENSG00000095261.13	-0.0823111	0.0255387	-0.0574577	0.0355498	0.0248534	-0.301945	8	13	0.615385	86	0.905263
ENSG00000095303.14	0.100177	0.0195096	-0.0509394	0.00555573	0.151116	-1.5085	11	16	0.6875	0	0
ENSG00000095321.16	0.0750901	0.0487038	-0.06688	0.156611	0.14197	-1.89066	28	33	0.848485	42	0.442105
ENSG00000095383.19	0.138368	0.0493218	0.297361	0.0557376	0.158993	1.14906	24	40	0.6	64	0.673684
ENSG00000095397.13	-0.0770507	0.0394144	0.136105	0.0332081	0.213155	-2.76643	25	34	0.735294	0	0
ENSG00000095485.16	0.144806	0.0319446	0.227923	0.0304588	0.0831164	0.573982	26	32	0.8125	94	0.989474
ENSG00000095739.10	-0.754753	0.174304	-0.497909	0.370907	0.256844	-0.340302	42	47	0.893617	46	0.484211
ENSG00000095787.21	0.00657989	0.0234929	0.0982236	0.0390318	0.0916437	13.9279	34	44	0.772727	72	0.757895
ENSG00000095794.19	-0.0708647	0.0277314	-0.183402	0.0583027	0.112537	1.58806	27	34	0.794118	36	0.378947
ENSG00000095917.13	0.585924	0.193191	-0.0537127	0.0617144	0.639636	-1.09167	12	48	0.25	70	0.736842
ENSG00000095970.16	0.135784	0.0334504	0.0177693	0.0295075	0.118014	-0.869135	10	17	0.588235	95	1
ENSG00000096006.11	-0.0292873	0.0483943	-0.0266761	0.0732956	0.00261123	-0.0891589	34	43	0.790698	93	0.978947
ENSG00000096063.15	0.0236036	0.0242958	0.0133539	0.0224221	0.0102497	-0.434242	14	18	0.777778	95	1
ENSG00000096433.10	-0.301563	0.0341294	0.0138965	0.0647816	0.315459	-1.04608	30	38	0.789474	1	0.0105263
ENSG00000096696.13	0.129353	0.0433866	0.0742926	0.0262269	0.0550609	-0.425662	13	16	0.8125	94	0.989474
ENSG00000096717.11	-0.0716009	0.0211426	-0.202617	0.0429946	0.131016	1.82981	29	31	0.935484	5	0.0526316
ENSG00000096872.15	0.142155	0.0589915	0.0635718	0.068524	0.0785833	-0.5528	2	2	1	88	0.926316
ENSG00000096996.15	-0.0585586	0.0398036	-0.0784249	0.0199942	0.0198663	0.339255	3	9	0.333333	95	1
ENSG00000097033.14	0.0134064	0.0130632	-0.0199176	0.00934932	0.0333239	-2.48568	9	10	0.9	95	1
ENSG00000097046.12	0.00911402	0.0316148	-0.264225	0.0540758	0.273339	-29.991	29	36	0.805556	1	0.0105263
ENSG00000099139.13	-0.0560121	0.0292455	0.0334983	0.040108	0.0895104	-1.59805	19	23	0.826087	54	0.568421
ENSG00000099203.6	0.29204	0.0347267	-0.00907928	0.00541911	0.30112	-1.03109	10	22	0.454545	0	0
ENSG00000099219.13	-0.0587768	0.0851593	0.00263746	0.0528916	0.0614142	-1.04487	10	14	0.714286	94	0.989474
ENSG00000099250.17	-0.0168216	0.045268	-0.00621751	0.0406217	0.010604	-0.630384	6	11	0.545455	89	0.936842
ENSG00000099282.9	0.214449	0.0394281	0.258296	0.0316192	0.0438463	0.20446	13	17	0.764706	95	1
ENSG00000099290.15	-0.283985	0.0851389	-0.128842	0.0217369	0.155143	-0.546307	13	22	0.590909	95	1
ENSG00000099308.10	-0.0488341	0.0331779	-0.0666707	0.0299143	0.0178366	0.365248	4	12	0.333333	95	1
ENSG00000099326.8	0.0191931	0.0162236	0.130051	0.0325228	0.110858	5.77592	8	9	0.888889	9	0.0947368
ENSG00000099330.8	0.00623781	0.0681075	-0.185219	0.0928771	0.191457	-30.6929	20	42	0.47619	51	0.536842
ENSG00000099331.13	-0.0460237	0.0240606	0.038235	0.0146095	0.0842587	-1.83077	7	15	0.466667	1	0.0105263
ENSG00000099338.22	-0.0266497	0.141776	0.403867	0.192829	0.430517	-16.1547	28	43	0.651163	33	0.347368
ENSG00000099341.11	-0.0556669	0.0492672	-0.0152461	0.0408898	0.0404209	-0.72612	3	9	0.333333	95	1
ENSG00000099377.13	0.198956	0.036192	0.149847	0.00772767	0.0491088	-0.246832	2	9	0.222222	95	1
ENSG00000099381.17	-0.208059	0.0397872	-0.0610858	0.0268501	0.146973	-0.706401	12	44	0.272727	0	0
ENSG00000099624.7	-0.036847	0.0186144	0	0	0.036847	-1	0	5	0	0	0
ENSG00000099769.5	0.0840939	0.0985734	0.0046092	0.020882	0.0794847	-0.94519	7	40	0.175	95	1
ENSG00000099785.10	0.0836439	0.0703173	0.115749	0.0245155	0.032105	0.38383	6	11	0.545455	95	1
ENSG00000099800.7	0.128324	0.0415168	0.0545552	0.00828536	0.0737687	-0.574863	7	25	0.28	95	1
ENSG00000099804.8	0.124301	0.0708556	-0.0132029	0.0104829	0.137504	-1.10622	2	37	0.0540541	95	1
ENSG00000099810.18	0.186649	0.0301502	0.0605777	0.0317942	0.126071	-0.675446	22	35	0.628571	25	0.263158
ENSG00000099814.15	-0.136132	0.143791	0.947322	0.0818612	1.08345	-7.95886	8	21	0.380952	2	0.0210526
ENSG00000099817.11	-0.0596985	0.0351431	0.0139472	0.00462889	0.0736457	-1.23363	6	23	0.26087	1	0.0105263
ENSG00000099821.13	-0.0138957	0.0334885	0	0	0.0138957	-1	0	24	0	95	1
ENSG00000099834.18	0.445968	0.103931	-0.0385411	0.0144507	0.484509	-1.08642	6	21	0.285714	0	0
ENSG00000099849.14	-0.138767	0.0454511	0.0532716	0.018228	0.192038	-1.38389	13	24	0.541667	0	0
ENSG00000099860.8	0.00692413	0.0109644	-0.106438	0.0100645	0.113363	-16.3721	2	2	1	2	0.0210526
ENSG00000099889.13	0.0849841	0.0339987	0.0679389	0.0499483	0.0170452	-0.20057	8	15	0.533333	89	0.936842
ENSG00000099917.17	-0.00013559	0.0064823	-0.125824	0.00646196	0.125689	926.976	6	13	0.461538	0	0
ENSG00000099940.11	0.181233	0.0658831	0.0960977	0.0744234	0.0851349	-0.469755	31	55	0.563636	88	0.926316
ENSG00000099949.18	0.0596273	0.0902007	-0.097015	0.0359205	0.156642	-2.62702	18	32	0.5625	95	1
ENSG00000099956.18	-0.0626955	0.0320484	-0.360041	0.049456	0.297346	4.7427	52	73	0.712329	0	0
ENSG00000099958.14	-0.0438871	0.0336479	-0.130688	0.0407463	0.0868014	1.97783	5	5	1	55	0.578947
ENSG00000099968.17	0.176696	0.0526971	-0.141905	0.0823863	0.318602	-1.8031	10	20	0.5	10	0.105263
ENSG00000099974.7	0.0336665	0.0741151	0.0846686	0.0665219	0.0510021	1.51492	19	31	0.612903	95	1
ENSG00000099977.13	0.437594	0.115775	0.239299	0.0361055	0.198294	-0.453147	35	68	0.514706	85	0.894737
ENSG00000099991.17	0.00030331	0.0254724	0.261982	0.0538377	0.261679	862.743	26	37	0.702703	0	0
ENSG00000099994.10	0.103086	0.131228	-0.356039	0.146651	0.459125	-4.45381	4	4	1	3	0.0315789
ENSG00000100012.11	-0.718473	0.113979	-0.446375	0.215165	0.272098	-0.378717	31	43	0.72093	49	0.515789
ENSG00000100014.19	-0.0181448	0.031912	0.116141	0.0316745	0.134286	-7.40079	10	21	0.47619	6	0.0631579
ENSG00000100023.18	-0.00387955	0.0409382	0.043966	0.0590079	0.0478455	-12.3327	10	25	0.4	73	0.768421
ENSG00000100024.14	-0.294431	0.0442572	-0.184516	0.0781865	0.109915	-0.373312	42	63	0.666667	52	0.547368
ENSG00000100029.17	-0.0978646	0.0455675	-0.275267	0.0810208	0.177403	1.81274	22	40	0.55	36	0.378947
ENSG00000100031.18	0.0251712	0.0730957	-0.171127	0.054376	0.196298	-7.79852	18	24	0.75	62	0.652632
ENSG00000100034.13	-0.117459	0.0503465	-0.564316	0.0925013	0.446857	3.80436	36	53	0.679245	0	0
ENSG00000100036.12	0.131573	0.172671	0.131582	0.179344	8.22539e-06	6.25156e-05	20	27	0.740741	90	0.947368
ENSG00000100055.20	0.0140453	0.0215254	0.0494005	0.0116059	0.0353552	2.51724	14	29	0.482759	94	0.989474
ENSG00000100056.11	-0.236909	0.149892	0	0	0.236909	-1	0	4	0	0	0
ENSG00000100060.17	0.114023	0.0509697	0.338043	0.115243	0.22402	1.9647	26	36	0.722222	38	0.4
ENSG00000100068.11	-0.392145	0.0419391	-0.123032	0.0367748	0.269113	-0.686258	23	40	0.575	0	0
ENSG00000100075.9	-0.0944824	0.0491485	-0.0199016	0.0421047	0.0745807	-0.789361	27	50	0.54	85	0.894737
ENSG00000100079.6	-0.25502	0.221756	-0.870677	0.363196	0.615657	2.41415	12	19	0.631579	48	0.505263
ENSG00000100083.18	0.00624424	0.116095	-0.0916395	0.0775276	0.0978837	-15.6758	44	68	0.647059	90	0.947368
ENSG00000100092.20	0.312308	0.265949	0.0885254	0.0474852	0.223782	-0.716544	9	14	0.642857	87	0.915789
ENSG00000100095.18	0.0932829	0.00339528	0.00632813	0.0158068	0.0869548	-0.932162	9	11	0.818182	0	0
ENSG00000100099.20	0.0554843	0.036334	0.0459651	0.0487767	0.00951923	-0.171566	32	43	0.744186	95	1
ENSG00000100100.12	0.0515794	0.0397093	-0.198344	0.0422931	0.249923	-4.8454	20	28	0.714286	0	0
ENSG00000100106.19	-0.0582209	0.042709	-0.181368	0.0730744	0.123147	2.11517	11	21	0.52381	59	0.621053
ENSG00000100109.16	-0.326193	0.18866	-0.901487	0.340314	0.575294	1.76366	9	9	1	40	0.421053
ENSG00000100116.16	-0.864955	0.0970775	-0.115399	0.109144	0.749556	-0.866584	5	9	0.555556	0	0
ENSG00000100124.14	0.0392012	0.0954598	0.126664	0.0598939	0.0874624	2.23111	21	47	0.446809	95	1
ENSG00000100138.13	0.0425067	0.0256637	0.0650957	0.0261818	0.022589	0.531422	19	33	0.575758	92	0.968421
ENSG00000100147.13	0.0400234	0.0625458	0.163331	0.0838661	0.123307	3.08087	4	7	0.571429	53	0.557895
ENSG00000100150.16	-0.0590206	0.0300579	-0.0219496	0.0263353	0.037071	-0.628103	1	1	1	42	0.442105
ENSG00000100151.15	-0.191673	0.109267	-0.265098	0.160991	0.0734253	0.383075	13	22	0.590909	92	0.968421
ENSG00000100154.14	-0.18124	0.00811967	0.00589132	0	0.187132	-1.03251	1	2	0.5	0	0
ENSG00000100162.14	-0.0304993	0.0125301	-0.047366	0.022878	0.0168668	0.553022	8	9	0.888889	56	0.589474
ENSG00000100197.20	0.43862	0.151977	0.0453754	0.418778	0.393245	-0.89655	25	28	0.892857	51	0.536842
ENSG00000100201.20	0.137032	0.0412228	0.126037	0.0898733	0.0109955	-0.0802401	34	49	0.693878	79	0.831579
ENSG00000100207.18	-0.121359	0.0504602	0.0277445	0.0616006	0.149104	-1.22861	17	26	0.653846	50	0.526316
ENSG00000100218.11	-0.202536	0.072352	-0.214134	0.0709778	0.011598	0.0572639	42	76	0.552632	95	1
ENSG00000100221.10	-0.0608747	0.0159148	-0.0475772	0.0100302	0.0132975	-0.218441	6	8	0.75	95	1
ENSG00000100227.17	0.124692	0.0288828	0.0242678	0.0250256	0.100424	-0.805378	15	20	0.75	25	0.263158
ENSG00000100228.12	0.0427793	0.00970351	0.0263267	0.0216481	0.0164526	-0.384592	15	16	0.9375	50	0.526316
ENSG00000100242.15	0.0390116	0.0277197	-0.109377	0.0320515	0.148389	-3.80371	32	50	0.64	0	0
ENSG00000100243.20	-0.207757	0.0689384	-0.0285184	0.0548367	0.179239	-0.862732	19	39	0.487179	59	0.621053
ENSG00000100253.12	0.0256623	0.0574623	0.215403	0.0531445	0.189741	7.39374	7	11	0.636364	42	0.442105
ENSG00000100258.17	0.12005	0.024367	-0.0157053	0.0205214	0.135755	-1.13082	8	25	0.32	0	0
ENSG00000100266.18	0.0891856	0.0254781	0.134647	0.0598305	0.0454613	0.509738	36	45	0.8	66	0.694737
ENSG00000100280.16	-0.0613267	0.0111821	-0.0210306	0.0255629	0.0402961	-0.657073	9	10	0.9	48	0.505263
ENSG00000100284.20	-0.0738766	0.0536313	-0.149541	0.0712655	0.0756642	1.0242	10	11	0.909091	91	0.957895
ENSG00000100285.9	-0.0400392	0.0129613	0.141861	0.0182925	0.1819	-4.54305	12	12	1	0	0
ENSG00000100288.19	0.0241616	0.0871441	-0.00665607	0.087997	0.0308177	-1.27548	28	44	0.636364	95	1
ENSG00000100294.12	-0.162154	0.0929078	-0.0716401	0.0971079	0.0905144	-0.558199	45	81	0.555556	94	0.989474
ENSG00000100296.13	0.0203211	0.0306395	0.0316843	0.0649934	0.0113632	0.559182	25	31	0.806452	66	0.694737
ENSG00000100297.15	-0.0756576	0.0640874	-0.292352	0.0630239	0.216695	2.86415	11	15	0.733333	32	0.336842
ENSG00000100298.15	-0.0885873	0.0844852	-0.0212767	0.0813454	0.0673106	-0.759822	16	18	0.888889	95	1
ENSG00000100299.17	0.0610634	0.149864	-1.20522	0.121256	1.26629	-20.7373	17	30	0.566667	29	0.305263
ENSG00000100300.17	0.0632303	0.00932931	0.00622285	0.0174145	0.0570074	-0.901584	6	12	0.5	0	0
ENSG00000100304.12	-0.0310793	0.0712819	0.14117	0.0424937	0.172249	-5.54224	13	37	0.351351	40	0.421053
ENSG00000100307.12	0.00639301	0.00919252	0.00832857	0.0100194	0.00193556	0.302762	1	1	1	88	0.926316
ENSG00000100311.16	0.366074	0.0539494	0.064844	0.0317358	0.30123	-0.822866	7	16	0.4375	0	0
ENSG00000100316.15	-0.0514362	0.0210659	-0.00203993	0.0176143	0.0493962	-0.96034	30	49	0.612245	81	0.852632
ENSG00000100319.12	-0.00186814	0.035625	-0.00601195	0.0359203	0.00414381	2.21815	31	43	0.72093	95	1
ENSG00000100321.14	0.413923	0.100947	0.0493502	0.142346	0.364573	-0.880774	11	29	0.37931	26	0.273684
ENSG00000100325.14	0.00785289	0.0488051	-0.102458	0.067097	0.110311	-14.0471	23	29	0.793103	80	0.842105
ENSG00000100330.15	0.118355	0.0456837	-0.0234706	0.0611165	0.141826	-1.19831	32	45	0.711111	58	0.610526
ENSG00000100336.17	-0.0258025	0.118276	-0.189143	0.0768317	0.16334	6.3304	27	52	0.519231	95	1
ENSG00000100342.20	0.145479	0.0652422	-0.0865324	0.0559148	0.232012	-1.59481	18	35	0.514286	47	0.494737
ENSG00000100346.17	0.118389	0.0107007	-0.00691911	0.00154574	0.125308	-1.05844	1	7	0.142857	0	0
ENSG00000100347.14	-0.0374205	0.0617159	-0.622301	0.0863462	0.584881	15.63	37	48	0.770833	1	0.0105263
ENSG00000100348.9	-0.00353494	0.00141881	-0.00253903	0.00235544	0.000995915	-0.281734	4	6	0.666667	83	0.873684
ENSG00000100350.14	0.193032	0.147283	1.20881	0.27119	1.01578	5.26225	15	17	0.882353	3	0.0315789
ENSG00000100353.17	0.00199705	0.00400169	0.0320022	0.00126016	0.0300052	15.0247	16	27	0.592593	95	1
ENSG00000100360.14	-0.388531	0.0656133	-0.0654316	0.0299115	0.323099	-0.831592	14	24	0.583333	0	0
ENSG00000100362.12	-0.322766	0.146774	-0.653419	0.189337	0.330653	1.02444	5	7	0.714286	92	0.968421
ENSG00000100364.18	-0.173506	0.0343336	-0.156316	0.055272	0.0171897	-0.0990728	29	41	0.707317	80	0.842105
ENSG00000100373.9	0.234322	0.098963	0.064603	0.0668283	0.169719	-0.724298	16	33	0.484848	93	0.978947
ENSG00000100376.11	-1.63142	0.256823	-0.41516	0.657649	1.21626	-0.745522	33	41	0.804878	27	0.284211
ENSG00000100393.12	-0.0563236	0.0104108	0.0917981	0.0159396	0.148122	-2.62984	16	26	0.615385	0	0
ENSG00000100395.14	0.0653622	0.0128053	0.000642666	0.0220229	0.0647195	-0.990168	9	11	0.818182	6	0.0631579
ENSG00000100401.19	-0.00217863	0.0157796	0.0129346	0.0130663	0.0151132	-6.93702	12	23	0.521739	92	0.968421
ENSG00000100403.11	-0.0467369	0.00956568	-0.0278493	0.00558097	0.0188876	-0.404126	4	5	0.8	52	0.547368
ENSG00000100417.11	0.15133	0.0602625	-0.00322133	0.0963166	0.154552	-1.02129	13	23	0.565217	86	0.905263
ENSG00000100418.7	-0.00558023	0.059925	0.0433721	0.0206698	0.0489523	-8.77245	11	31	0.354839	95	1
ENSG00000100422.13	0.113259	0.067972	0.145632	0.0339098	0.0323729	0.285831	26	52	0.5	95	1
ENSG00000100426.6	-0.180269	0.0323756	0.131701	0.0443408	0.31197	-1.73058	8	19	0.421053	0	0
ENSG00000100427.15	0.0294268	0.0305593	-0.0603366	0.0450759	0.0897635	-3.0504	17	27	0.62963	66	0.694737
ENSG00000100429.17	-0.367037	0.116015	-0.110846	0.103376	0.256191	-0.697998	5	9	0.555556	55	0.578947
ENSG00000100439.10	0.0457589	0.0399428	0.0597369	0.0386161	0.013978	0.30547	13	24	0.541667	95	1
ENSG00000100441.9	-0.892284	0.076623	0.0843237	0.0367432	0.976607	-1.0945	22	37	0.594595	0	0
ENSG00000100445.17	0.514339	0.0796162	-0.0374508	0.182304	0.55179	-1.07281	42	56	0.75	4	0.0421053
ENSG00000100448.3	0	0	0	0	0		0	2	0	0	0
ENSG00000100461.17	0.0608161	0.0256911	-0.430995	0.0295201	0.491812	-8.08686	50	70	0.714286	0	0
ENSG00000100462.15	0.500036	0.0366357	0.0671927	0.0724131	0.432844	-0.865624	12	18	0.666667	0	0
ENSG00000100473.15	0.16467	0.0914594	0.139519	0.197213	0.0251512	-0.152737	18	26	0.692308	68	0.715789
ENSG00000100478.14	-0.0666846	0.0303776	-0.0207954	0.061305	0.0458892	-0.688153	13	17	0.764706	73	0.768421
ENSG00000100485.11	-0.0523108	0.00887082	-0.0049059	0.004404	0.0474049	-0.906216	4	5	0.8	17	0.178947
ENSG00000100490.9	0.275066	0.128289	0.0156089	0.236609	0.259457	-0.943254	41	53	0.773585	68	0.715789
ENSG00000100503.23	0.00413127	0.0219787	0.0319918	0.0149341	0.0278606	6.74383	11	27	0.407407	92	0.968421
ENSG00000100504.16	0.0527586	0.0257301	0.0443001	0.0273201	0.00845844	-0.160324	5	9	0.555556	91	0.957895
ENSG00000100505.13	0.158168	0.107941	0.14089	0.0982183	0.017278	-0.109239	33	43	0.767442	94	0.989474
ENSG00000100519.11	-0.0432924	0.0529931	-0.0725597	0.0472238	0.0292673	0.676037	40	57	0.701754	95	1
ENSG00000100526.19	0.0986093	0.0299171	0.127313	0.0315534	0.0287037	0.291084	4	5	0.8	89	0.936842
ENSG00000100554.11	0.0792471	0.0509069	0.181553	0.0479854	0.102306	1.29098	9	18	0.5	54	0.568421
ENSG00000100564.8	0.060213	0.107853	0.100428	0.0886806	0.0402146	0.667872	34	40	0.85	95	1
ENSG00000100577.18	0.0804906	0.0327519	0.111896	0.0549713	0.0314055	0.390176	10	13	0.769231	74	0.778947
ENSG00000100580.7	-0.0133474	0.0112851	0.135003	0.0179627	0.148351	-11.1146	12	17	0.705882	0	0
ENSG00000100583.4	0.0622172	0.0367786	0.151884	0.0310243	0.0896664	1.44118	28	34	0.823529	94	0.989474
ENSG00000100592.15	0.0194491	0.00851258	0.0119206	0.010387	0.0075285	-0.387088	8	15	0.533333	93	0.978947
ENSG00000100596.6	-0.0975994	0.0316584	0.0152993	0.0322104	0.112899	-1.15676	36	57	0.631579	24	0.252632
ENSG00000100601.9	0.0154554	0.0390576	-0.0155645	0.0367034	0.0310199	-2.00706	22	29	0.758621	93	0.978947
ENSG00000100603.13	-0.0456582	0.0460428	0.305009	0.0563081	0.350667	-7.68027	42	44	0.954545	0	0
ENSG00000100629.16	-0.0320482	0.0805699	-0.163563	0.084437	0.131515	4.10365	50	61	0.819672	87	0.915789
ENSG00000100697.14	-0.0553601	0.0212499	0.0446908	0.0186855	0.100051	-1.80727	20	30	0.666667	2	0.0210526
ENSG00000100721.10	-0.0306792	0.013899	-0.105537	0.0139007	0.0748574	2.44001	6	7	0.857143	11	0.115789
ENSG00000100726.14	-0.0451787	0.0654326	-0.539969	0.0769792	0.49479	10.9518	6	17	0.352941	7	0.0736842
ENSG00000100731.15	0.0285172	0.0238136	0.158748	0.0260759	0.130231	4.56675	13	20	0.65	4	0.0421053
ENSG00000100784.10	-0.0466742	0.0533199	-0.047887	0.0381909	0.00121281	0.0259845	22	39	0.564103	95	1
ENSG00000100804.18	0.000778566	0.0118603	0.0126834	0.0020479	0.0119048	15.2907	2	4	0.5	9	0.0947368
ENSG00000100814.17	-0.0642873	0.0331594	-0.127367	0.038248	0.0630793	0.981208	37	55	0.672727	70	0.736842
ENSG00000100815.12	-0.0657721	0.0428614	-0.206535	0.0476635	0.140763	2.14017	36	45	0.8	52	0.547368
ENSG00000100852.12	-0.00516074	0.0364231	0.0157091	0.0237129	0.0208698	-4.04396	21	41	0.512195	95	1
ENSG00000100865.14	-0.0243198	0.01586	-0.0662457	0.0190072	0.0419259	1.72394	32	36	0.888889	59	0.621053
ENSG00000100883.11	-0.0101159	0.0168022	0.0615596	0.0257536	0.0716755	-7.08545	10	20	0.5	22	0.231579
ENSG00000100888.12	-0.0155907	0.00867801	-0.0743647	0.00843278	0.058774	3.76982	15	16	0.9375	6	0.0631579
ENSG00000100889.11	-0.00788042	0.0249534	0.119754	0.0238941	0.127634	-16.1964	6	10	0.6	89	0.936842
ENSG00000100890.15	-0.0491958	0.049104	0.366407	0.0650534	0.415603	-8.44795	23	26	0.884615	3	0.0315789
ENSG00000100949.14	0.00483547	0.00803673	0.024551	0.0076002	0.0197156	4.07728	2	4	0.5	95	1
ENSG00000100979.14	-0.138029	0.0448817	0	0	0.138029	-1	0	3	0	0	0
ENSG00000100982.11	-0.0398945	0.0214989	0.0195791	0.0155607	0.0594737	-1.49077	24	32	0.75	68	0.715789
ENSG00000100991.11	-0.0602343	0.0537306	-0.355376	0.0666536	0.295141	4.89989	54	69	0.782609	2	0.0210526
ENSG00000100994.11	0.719145	0.0887489	0.32531	0.170846	0.393836	-0.547644	28	31	0.903226	15	0.157895
ENSG00000101004.14	0.129787	0.0493855	0.0709733	0.0807571	0.0588132	-0.453154	5	14	0.357143	59	0.621053
ENSG00000101017.13	-0.0814883	0.0914531	-0.217795	0.0457065	0.136307	1.67272	16	25	0.64	92	0.968421
ENSG00000101019.21	0.170998	0.0497604	0.0409269	0.089735	0.130071	-0.760658	10	11	0.909091	48	0.505263
ENSG00000101049.14	-0.183827	0.0283631	0.0300591	0.0114691	0.213886	-1.16352	5	11	0.454545	0	0
ENSG00000101052.12	0.0530756	0.105689	0.436023	0.130249	0.382947	7.21513	58	78	0.74359	30	0.315789
ENSG00000101057.15	-0.229796	0.0299998	-0.10542	0.0600353	0.124375	-0.541243	20	23	0.869565	32	0.336842
ENSG00000101079.20	0.110205	0.02016	-0.00621685	0.00173576	0.116422	-1.05641	5	13	0.384615	0	0
ENSG00000101104.12	0.0278286	0.0319916	0.227755	0.0809559	0.199926	7.1842	19	20	0.95	9	0.0947368
ENSG00000101109.11	-0.0103253	0.0169452	-0.0324979	0.0168876	0.0221726	2.1474	15	16	0.9375	94	0.989474
ENSG00000101150.17	0.045673	0.0182708	0.067764	0.00808142	0.022091	0.483677	8	15	0.533333	95	1
ENSG00000101158.13	0.0180979	0.0685492	-0.187923	0.0529311	0.206021	-11.3837	24	33	0.727273	37	0.389474
ENSG00000101160.13	0.0462576	0.0143585	0.0251998	0.0227115	0.0210578	-0.455229	15	19	0.789474	87	0.915789
ENSG00000101161.7	-0.00644846	0.0282178	0.0544978	0	0.0609462	-9.45129	5	11	0.454545	0	0
ENSG00000101181.17	0.111511	0.0404052	0.0195276	0.0442234	0.0919839	-0.824883	3	8	0.375	42	0.442105
ENSG00000101188.4	0.0989702	0.131727	-0.134131	0.130784	0.233101	-2.35527	21	52	0.403846	79	0.831579
ENSG00000101190.12	-0.0705532	0.0547988	-0.000721001	0.0139431	0.0698322	-0.989781	7	19	0.368421	94	0.989474
ENSG00000101191.16	-0.0422783	0.0212105	-0.0584779	0.0388595	0.0161996	0.383165	11	13	0.846154	83	0.873684
ENSG00000101194.17	-0.136172	0.0364105	0.0131791	0.0146548	0.149351	-1.09678	4	19	0.210526	0	0
ENSG00000101197.12	0.150363	0.118889	0.582663	0.0499329	0.4323	2.87504	13	34	0.382353	1	0.0105263
ENSG00000101213.6	-0.232618	0.0634437	0.165504	0.0333283	0.398123	-1.71149	8	16	0.5	0	0
ENSG00000101216.10	0.0993568	0.025836	0.0828957	0.0617758	0.0164611	-0.165677	10	10	1	50	0.526316
ENSG00000101220.17	0.215936	0.170561	-0.362006	0.0716381	0.577942	-2.67645	62	92	0.673913	1	0.0105263
ENSG00000101224.17	-0.0134475	0.0578443	-0.0527027	0.0531289	0.0392552	2.91914	69	107	0.64486	95	1
ENSG00000101230.5	-0.065536	0.0322283	-0.192096	0.0221735	0.12656	1.93115	7	8	0.875	56	0.589474
ENSG00000101236.16	-0.0856112	0.0408351	-0.0945354	0.0478205	0.00892415	0.10424	34	48	0.708333	92	0.968421
ENSG00000101246.19	-0.0681952	0.0308483	-0.0634281	0.0242606	0.00476703	-0.0699028	15	24	0.625	95	1
ENSG00000101247.17	0.0331053	0.043128	0.551256	0.0492338	0.51815	15.6516	7	7	1	0	0
ENSG00000101255.10	0.0648602	0.134849	0.110832	0.209978	0.045972	0.708787	6	7	0.857143	80	0.842105
ENSG00000101265.15	-0.00818785	0.00706008	-0.0238213	0.0136385	0.0156334	1.90934	13	20	0.65	92	0.968421
ENSG00000101282.8	-0.708902	0.0776485	-0.194601	0.0821493	0.514301	-0.725489	22	50	0.44	0	0
ENSG00000101290.13	-0.0786482	0.0428559	-0.313039	0.0983668	0.23439	2.98024	17	18	0.944444	26	0.273684
ENSG00000101294.16	0.0168252	0.0187602	0.530176	0.0133934	0.513351	30.5108	33	45	0.733333	0	0
ENSG00000101298.13	0.00164058	0.0317264	0.0705463	0.0152166	0.0689057	42.0008	8	12	0.666667	64	0.673684
ENSG00000101307.15	-0.761385	0.0892458	-0.251484	0.287662	0.509901	-0.669702	27	35	0.771429	41	0.431579
ENSG00000101310.14	0.0915601	0.0208834	-0.00260164	0.0504954	0.0941617	-1.02841	16	17	0.941176	29	0.305263
ENSG00000101336.13	-0.011129	0.00901162	-0.0549719	0.00787029	0.0438429	3.93952	8	13	0.615385	12	0.126316
ENSG00000101342.9	0.0878606	0.059708	0.106562	0.0623024	0.0187009	0.212848	11	17	0.647059	93	0.978947
ENSG00000101347.8	0.127541	0.0618539	0.137852	0.0863783	0.0103107	0.0808427	20	23	0.869565	78	0.821053
ENSG00000101361.16	0.0797341	0.0389739	0.0526397	0.0150881	0.0270945	-0.33981	16	22	0.727273	95	1
ENSG00000101365.20	0.041088	0.020521	0.0277046	0.0194964	0.0133834	-0.325725	3	5	0.6	94	0.989474
ENSG00000101367.8	0.332848	0.0259102	0.057112	0.0477125	0.275736	-0.828414	29	44	0.659091	0	0
ENSG00000101400.5	-0.0527689	0.0559545	0.0833178	0.059782	0.136087	-2.57892	13	30	0.433333	53	0.557895
ENSG00000101407.12	-0.0660303	0.0230983	-0.0341454	0.026436	0.031885	-0.482883	4	8	0.5	81	0.852632
ENSG00000101413.11	0.0407678	0.0229305	0.0350446	0.0250986	0.0057232	-0.140385	14	17	0.823529	94	0.989474
ENSG00000101421.3	-0.25579	0.0452843	-0.0578337	0.0822601	0.197956	-0.773902	14	18	0.777778	32	0.336842
ENSG00000101425.12	0.0444256	0.0650813	-0.174541	0.046656	0.218966	-4.92883	10	22	0.454545	72	0.757895
ENSG00000101439.8	-0.00235668	0.0191113	-0.142787	0.0593315	0.140431	59.5883	20	22	0.909091	18	0.189474
ENSG00000101442.9	-0.0403386	0.0428817	-0.0714835	0.112385	0.0311449	0.772089	21	32	0.65625	52	0.547368
ENSG00000101447.14	-0.0376313	0.029001	-0.195028	0.0603696	0.157397	4.18261	5	5	1	22	0.231579
ENSG00000101457.12	0.146912	0.0299589	0.124015	0.0955647	0.022897	-0.155855	20	21	0.952381	57	0.6
ENSG00000101460.12	0.443942	0.0510946	0.1716	0.139657	0.272342	-0.613462	40	53	0.754717	27	0.284211
ENSG00000101474.11	0.147442	0.0290445	-0.232802	0.0711166	0.380244	-2.57894	39	53	0.735849	0	0
ENSG00000101493.10	0.181461	0.0537136	0.00700494	0.0708898	0.174456	-0.961397	18	22	0.818182	34	0.357895
ENSG00000101546.12	0.0981368	0.0457327	0.0881663	0.0592027	0.00997051	-0.101598	3	4	0.75	95	1
ENSG00000101558.13	-0.225764	0.0565396	-0.0909738	0.0654836	0.13479	-0.597041	16	23	0.695652	46	0.484211
ENSG00000101574.14	-0.0504246	0.0444396	0.272224	0.045297	0.322649	-6.39864	25	37	0.675676	4	0.0421053
ENSG00000101577.9	-0.251045	0.164917	0.526368	0.209716	0.777413	-3.09671	40	63	0.634921	22	0.231579
ENSG00000101605.12	0.400411	0.125645	-0.0664824	0.0866646	0.466893	-1.16604	22	33	0.666667	12	0.126316
ENSG00000101639.18	-0.46769	0.0493663	-0.108506	0.13904	0.359184	-0.767996	19	20	0.95	4	0.0421053
ENSG00000101654.17	-0.0238765	0.00583521	0.0569541	0.00504685	0.0808306	-3.38536	3	10	0.3	0	0
ENSG00000101695.8	-0.00778186	0.0111429	-0.102848	0.021126	0.0950659	12.2163	4	8	0.5	16	0.168421
ENSG00000101751.10	-0.273284	0.0318141	-0.105935	0.125169	0.167349	-0.612362	21	21	1	30	0.315789
ENSG00000101773.18	-0.00145747	0.00433258	0.116929	0.00130931	0.118387	-81.2277	3	6	0.5	0	0
ENSG00000102445.18	0.0668104	0.0417985	0.188657	0.053844	0.121847	1.82378	16	16	1	60	0.631579
ENSG00000102524.11	-0.0164084	0.0648202	-0.000734293	0.00242517	0.0156741	-0.955249	4	8	0.5	95	1
ENSG00000102547.18	-0.488503	0.0967566	-0.720071	0.0955162	0.231568	0.474035	38	62	0.612903	78	0.821053
ENSG00000102572.14	-0.159306	0.0794455	-0.18945	0.125189	0.0301438	0.189219	22	29	0.758621	95	1
ENSG00000102575.10	0.399681	0.165606	0.0955547	0.0559967	0.304127	-0.760923	9	23	0.391304	95	1
ENSG00000102580.14	-0.049395	0.0283927	-0.215182	0.0324639	0.165787	3.35636	30	39	0.769231	1	0.0105263
ENSG00000102595.19	0.130052	0.0584117	-0.225947	0.113509	0.355998	-2.73736	17	22	0.772727	14	0.147368
ENSG00000102606.17	0.505823	0.0911792	0.150832	0.143332	0.354991	-0.701809	22	24	0.916667	32	0.336842
ENSG00000102678.6	-0.043095	0.0206804	-0.0271777	0.0202496	0.0159174	-0.369355	1	1	1	68	0.715789
ENSG00000102699.5	-0.0172226	0.0520179	-0.0831146	0.0594768	0.065892	3.82591	18	22	0.818182	74	0.778947
ENSG00000102710.19	0.839144	0.0248524	-0.0249162	0.027485	0.86406	-1.02969	28	63	0.444444	0	0
ENSG00000102755.11	0.0112613	0.0427981	-0.297714	0.0969801	0.308975	-27.4368	36	44	0.818182	2	0.0210526
ENSG00000102763.17	0.28555	0.048886	0.095668	0.0528275	0.189882	-0.664969	15	16	0.9375	72	0.757895
ENSG00000102780.16	0.191566	0.0423342	0.0221779	0.0457481	0.169389	-0.884229	13	15	0.866667	32	0.336842
ENSG00000102796.10	-0.0453738	0.113926	-0.222429	0.110154	0.177055	3.90214	46	78	0.589744	83	0.873684
ENSG00000102837.6	-0.235148	0.23391	-0.121393	0.0387199	0.113755	-0.483759	9	15	0.6	95	1
ENSG00000102854.15	0.0744314	0.0469178	0	0	0.0744314	-1	0	5	0	95	1
ENSG00000102858.12	0.280543	0.0692553	0.195488	0.132508	0.085055	-0.30318	21	26	0.807692	68	0.715789
ENSG00000102882.11	0.190494	0.0404264	-0.0381687	0.0365391	0.228662	-1.20037	11	25	0.44	0	0
ENSG00000102886.14	0.613592	0.0641726	-0.149107	0.0272781	0.762699	-1.24301	20	64	0.3125	0	0
ENSG00000102890.14	0.00927928	0.0180396	0.142782	0.0115756	0.133503	14.3872	3	6	0.5	95	1
ENSG00000102908.20	0.0446556	0.0150096	0.00882556	0.0171525	0.0358301	-0.802364	6	9	0.666667	35	0.368421
ENSG00000102910.13	0.00130229	0.0537473	0.0336734	0.0104139	0.0323711	24.8571	21	37	0.567568	95	1
ENSG00000102977.13	0.0110796	0.0121564	-0.215127	0.0155745	0.226207	-20.4165	7	15	0.466667	0	0
ENSG00000102978.12	0.000629793	0.0491103	-0.115059	0.0706669	0.115689	-183.693	47	69	0.681159	50	0.526316
ENSG00000102981.9	0.0340135	0.0209357	-0.10542	0.0306251	0.139433	-4.09936	7	11	0.636364	5	0.0526316
ENSG00000103018.16	-0.00893566	0.0147335	-0.0209876	0.022234	0.012052	1.34875	21	23	0.913043	87	0.915789
ENSG00000103043.14	-0.0837218	0.0704222	-0.0217399	0.0491485	0.061982	-0.740332	15	31	0.483871	95	1
ENSG00000103047.7	0.0153768	0.00908591	0.126189	0.0105168	0.110812	7.20641	12	12	1	0	0
ENSG00000103051.18	-0.0924955	0.0508218	-0.0179391	0.024338	0.0745564	-0.806054	9	16	0.5625	95	1
ENSG00000103064.13	0.304263	0.0307167	0.0226828	0.0518587	0.28158	-0.92545	13	20	0.65	0	0
ENSG00000103091.14	0.039545	0.0332977	0.0936415	0.0273688	0.0540965	1.36797	6	16	0.375	82	0.863158
ENSG00000103111.14	0.0268311	0.0475995	0.108013	0.0774905	0.0811819	3.02566	46	52	0.884615	62	0.652632
ENSG00000103148.15	-0.113735	0.0392795	-0.121639	0.0108638	0.00790397	0.0694946	1	3	0.333333	95	1
ENSG00000103154.9	-0.00281235	0.034504	0.175046	0.0330187	0.177859	-63.242	18	21	0.857143	14	0.147368
ENSG00000103160.11	0.255354	0.0712765	0.764803	0.0962043	0.509448	1.99506	58	77	0.753247	1	0.0105263
ENSG00000103168.16	-0.0928144	0.0974906	-0.0304106	0.0537217	0.0624038	-0.67235	49	62	0.790323	95	1
ENSG00000103174.11	0.0316756	0.0793252	0.110436	0.0932792	0.0787602	2.48646	10	22	0.454545	81	0.852632
ENSG00000103184.11	-0.195575	0.111954	-0.277442	0.129905	0.0818674	0.418598	22	36	0.611111	90	0.947368
ENSG00000103187.7	0.0145338	0.0377884	0.061693	0.0274214	0.0471592	3.2448	24	49	0.489796	95	1
ENSG00000103196.11	0.00405791	0.097033	0.137213	0.0623208	0.133155	32.8137	39	66	0.590909	90	0.947368
ENSG00000103199.13	-0.0416532	0.0654213	0.153624	0.0762592	0.195277	-4.68817	11	18	0.611111	55	0.578947
ENSG00000103202.12	0.124057	0.0931342	0.0412658	0.0486801	0.0827912	-0.667364	4	13	0.307692	95	1
ENSG00000103222.18	0.324394	0.0335055	-0.0688472	0.0142139	0.393241	-1.21223	19	23	0.826087	0	0
ENSG00000103226.17	-0.207648	0.201221	-0.871475	0.203676	0.663827	3.19689	13	20	0.65	45	0.473684
ENSG00000103227.18	0.0712649	0.0491645	0.479876	0.0706963	0.408611	5.73369	21	34	0.617647	2	0.0210526
ENSG00000103245.13	0.435759	0.0653313	0	0	0.435759	-1	0	9	0	0	0
ENSG00000103248.18	0.160496	0.102889	-0.404082	0.0940387	0.564578	-3.51771	26	42	0.619048	18	0.189474
ENSG00000103249.17	0.170106	0.0974244	0.151817	0.0781385	0.0182895	-0.107518	20	70	0.285714	95	1
ENSG00000103253.17	0.331772	0.0554996	-0.0489541	0.0103863	0.380726	-1.14755	8	21	0.380952	0	0
ENSG00000103260.8	0.226418	0.0730711	0.0649597	0.0220334	0.161458	-0.713098	17	36	0.472222	95	1
ENSG00000103264.17	0.0196073	0.0267827	0.205079	0.024727	0.185472	9.4593	22	33	0.666667	0	0
ENSG00000103269.13	0.885224	0.145827	0.226877	0.0495011	0.658347	-0.743707	20	42	0.47619	0	0
ENSG00000103275.19	-0.510307	0.0363045	-0.0459862	0.0195341	0.46432	-0.909885	4	27	0.148148	0	0
ENSG00000103313.12	-0.228959	0.0523169	-0.163129	0.106868	0.0658299	-0.287518	9	15	0.6	80	0.842105
ENSG00000103326.11	-0.172647	0.0868827	0.0150688	0.0178252	0.187716	-1.08728	3	14	0.214286	4	0.0421053
ENSG00000103335.21	0.041534	0.0262756	0.0723069	0.0168023	0.0307729	0.740908	10	29	0.344828	95	1
ENSG00000103351.12	0.0605503	0.0543441	0.360382	0.01959	0.299832	4.95178	3	12	0.25	1	0.0105263
ENSG00000103356.15	0.0780999	0.0233717	-0.0647565	0.0698358	0.142856	-1.82915	30	33	0.909091	7	0.0736842
ENSG00000103365.15	-0.0100893	0.0108793	-0.0492302	0.0202687	0.0391409	3.87945	19	21	0.904762	38	0.4
ENSG00000103381.11	0.0524862	0.0203064	0.0827271	0.0279903	0.0302409	0.576167	5	5	1	95	1
ENSG00000103415.11	-0.0510277	0.0131435	-0.0147967	0.0207401	0.036231	-0.710027	7	9	0.777778	64	0.673684
ENSG00000103479.15	-0.0032063	0.0193886	-0.119281	0.0335699	0.116075	36.2021	22	23	0.956522	4	0.0421053
ENSG00000103489.11	0.0115092	0.0299494	0.000784897	0.0302779	0.0107243	-0.931803	24	30	0.8	95	1
ENSG00000103502.13	0.0242798	0.0119057	0	0	0.0242798	-1	0	8	0	0	0
ENSG00000103507.13	0.0255401	0.021357	-0.00661554	0.0104925	0.0321556	-1.25903	4	9	0.444444	95	1
ENSG00000103510.19	0.00775784	0.0125578	0.0799054	0.0153698	0.0721476	9.29996	2	4	0.5	14	0.147368
ENSG00000103534.16	-0.445187	0.0859467	-0.0925162	0.0995672	0.352671	-0.792186	33	47	0.702128	15	0.157895
ENSG00000103549.21	0.0228603	0.0318011	0.20771	0.0282404	0.184849	8.08604	8	15	0.533333	3	0.0315789
ENSG00000103550.13	0.141354	0.0465084	0.488253	0.111685	0.346899	2.45411	36	41	0.878049	9	0.0947368
ENSG00000103569.9	0.00343143	0.00544576	0.012855	0.0121307	0.00942358	2.74626	10	10	1	53	0.557895
ENSG00000103642.11	0.044965	0.0347524	-0.0719606	0.0386372	0.116926	-2.60037	11	23	0.478261	58	0.610526
ENSG00000103647.12	-0.012356	0.0772067	-0.120935	0.0863264	0.108579	8.78761	7	8	0.875	92	0.968421
ENSG00000103657.13	0.0142922	0.0145197	0.153278	0.0267663	0.138986	9.72458	12	18	0.666667	1	0.0105263
ENSG00000103671.9	-0.0256804	0.01256	0.0367707	0.0122415	0.0624511	-2.43186	21	37	0.567568	10	0.105263
ENSG00000103707.9	0.133126	0.0670052	-0.161307	0.0491643	0.294433	-2.21168	26	51	0.509804	2	0.0210526
ENSG00000103723.12	0.0455053	0.056175	0.197903	0.0468355	0.152397	3.34901	16	27	0.592593	73	0.768421
ENSG00000103769.9	0.00378385	0.00851622	0.00178913	0.00799146	0.00199472	-0.527167	10	28	0.357143	95	1
ENSG00000103811.15	-0.232184	0.165015	-0.472102	0.0793414	0.239917	1.03331	10	16	0.625	95	1
ENSG00000103852.12	-0.258574	0.0679203	-0.242381	0.123409	0.0161934	-0.0626258	17	20	0.85	82	0.863158
ENSG00000103876.11	-0.0189322	0.0210415	-0.0688313	0.0157744	0.0498991	2.63567	5	7	0.714286	92	0.968421
ENSG00000103932.11	-0.0447589	0.0454577	-0.201515	0.0596281	0.156756	3.50224	13	17	0.764706	26	0.273684
ENSG00000103966.10	0.387929	0.0807531	0.0967715	0.0851754	0.291157	-0.750543	20	29	0.689655	43	0.452632
ENSG00000103995.13	-0.0471694	0.0319502	-0.063953	0.0514031	0.0167837	0.355817	23	33	0.69697	93	0.978947
ENSG00000104043.14	-0.117479	0.047051	-0.120249	0.0534552	0.00277031	0.0235813	46	70	0.657143	95	1
ENSG00000104064.16	-0.0167716	0.00456346	0.0851238	0	0.101895	-6.07548	3	7	0.428571	0	0
ENSG00000104093.13	-0.0251306	0.0378639	0.240706	0.0417407	0.265836	-10.5782	26	33	0.787879	0	0
ENSG00000104177.17	0.218114	0.104293	0.939836	0.225258	0.721722	3.30892	21	21	1	10	0.105263
ENSG00000104219.12	0.0264628	0.0606033	0.00735701	0.0563851	0.0191058	-0.721987	9	10	0.9	95	1
ENSG00000104228.12	-0.0304341	0.0523962	-0.380849	0.0725019	0.350415	11.5139	19	22	0.863636	3	0.0315789
ENSG00000104290.10	0.41893	0.0344499	0.0339278	0.056325	0.385003	-0.919013	3	7	0.428571	0	0
ENSG00000104320.13	-0.0320929	0.00975794	-0.0354059	0.0128847	0.003313	0.103231	26	28	0.928571	95	1
ENSG00000104324.15	0.0821509	0.0407939	0.173176	0.0233294	0.0910254	1.10803	21	27	0.777778	95	1
ENSG00000104325.6	-0.00383886	0.00482249	0	0	0.00383886	-1	0	6	0	95	1
ENSG00000104341.16	-0.326585	0.0551202	-0.176391	0.0817421	0.150194	-0.459894	18	25	0.72	67	0.705263
ENSG00000104361.9	-0.0516638	0.0896406	-1.77902	0.0643878	1.72736	33.4346	18	38	0.473684	0	0
ENSG00000104388.14	0.0895397	0.0309961	0.161173	0.0527895	0.071633	0.800014	34	36	0.944444	47	0.494737
ENSG00000104427.11	0.510065	0.0425787	0	0	0.510065	-1	0	11	0	0	0
ENSG00000104442.9	0.0481252	0.0330219	0.0762988	0.0351016	0.0281737	0.585425	14	20	0.7	76	0.8
ENSG00000104450.12	-0.324259	0.0746663	-0.0437667	0.207582	0.280492	-0.865026	32	39	0.820513	46	0.484211
ENSG00000104472.9	0.19452	0.060547	-0.340303	0.0435475	0.534823	-2.74946	23	35	0.657143	0	0
ENSG00000104497.13	-0.309615	0.0356836	0.0487718	0.0510318	0.358386	-1.15752	57	84	0.678571	0	0
ENSG00000104517.12	0.0236538	0.0187945	0.0340894	0.0178149	0.0104356	0.441183	4	4	1	93	0.978947
ENSG00000104518.10	0.198655	0.0857219	-0.14335	0.0358068	0.342005	-1.72161	12	20	0.6	57	0.6
ENSG00000104613.11	-0.00832288	0.0308924	0.0490336	0.0441659	0.0573564	-6.89142	13	13	1	71	0.747368
ENSG00000104626.14	0.0466054	0.0322104	0.173177	0.0379959	0.126572	2.71583	17	30	0.566667	87	0.915789
ENSG00000104660.17	-0.659861	0.0192114	-0.0608187	0.056742	0.599043	-0.907831	26	33	0.787879	0	0
ENSG00000104689.9	0.400512	0.0629421	-0.0390559	0.0177495	0.439568	-1.09751	14	26	0.538462	0	0
ENSG00000104695.12	0.0683675	0.0973926	1.155	0.183597	1.08664	15.8941	20	27	0.740741	0	0
ENSG00000104714.13	-0.396764	0.173203	0.463507	0.136177	0.86027	-2.16822	52	81	0.641975	32	0.336842
ENSG00000104728.15	0.0916024	0.0364274	0.0563263	0.0520764	0.0352761	-0.3851	4	7	0.571429	84	0.884211
ENSG00000104731.13	-0.0504205	0.0422586	-0.00668484	0.0564993	0.0437357	-0.867418	16	21	0.761905	93	0.978947
ENSG00000104738.16	0.0698469	0.00499847	-0.0080245	0.00929946	0.0778714	-1.11489	4	6	0.666667	0	0
ENSG00000104763.18	0.0785141	0.0581317	0.145556	0.15706	0.0670421	0.853887	16	16	1	48	0.505263
ENSG00000104774.12	0.0204711	0.0305699	0.124776	0.0304606	0.104305	5.09524	23	39	0.589744	72	0.757895
ENSG00000104783.11	-0.0410498	0.127686	0.390926	0.188317	0.431976	-10.5232	30	35	0.857143	72	0.757895
ENSG00000104805.15	0.0587674	0.0594428	0.0394601	0.0293502	0.0193072	-0.328536	27	63	0.428571	95	1
ENSG00000104812.14	0.0421257	0.029264	0.291243	0.0655807	0.249117	5.91367	7	9	0.777778	20	0.210526
ENSG00000104823.8	0.0244744	0.0254822	0.0829058	0.0450884	0.0584314	2.38745	11	17	0.647059	55	0.578947
ENSG00000104833.11	-0.0988637	0.0659194	-0.0178218	0.0174447	0.0810419	-0.819734	8	29	0.275862	95	1
ENSG00000104835.14	-0.51228	0.0311526	-0.0146912	0.0132012	0.497589	-0.971322	6	30	0.2	0	0
ENSG00000104863.11	0.0263319	0.0264421	0.055455	0.0297496	0.0291231	1.106	4	5	0.8	93	0.978947
ENSG00000104866.10	0.0117928	0.0279572	0.0664621	0.0267251	0.0546692	4.6358	23	50	0.46	87	0.915789
ENSG00000104870.12	-0.0155954	0.0097655	-0.00539578	0.00411928	0.0101996	-0.654014	3	10	0.3	95	1
ENSG00000104880.17	-0.0148404	0.0212069	-0.0406602	0.0275566	0.0258198	1.73982	7	12	0.583333	86	0.905263
ENSG00000104881.15	0.00519803	0.00495826	0.0089824	0.00333406	0.00378436	0.728037	1	5	0.2	95	1
ENSG00000104883.7	0.51543	0.259914	0.326625	0.222476	0.188805	-0.366305	21	73	0.287671	86	0.905263
ENSG00000104885.17	0.0816267	0.0619586	0.00601813	0.0233562	0.0756086	-0.926273	5	29	0.172414	95	1
ENSG00000104886.11	-0.0204638	0.0399395	0	0	0.0204638	-1	0	17	0	95	1
ENSG00000104889.5	0.0163217	0.0122184	0.00533717	0.00294892	0.0109845	-0.673001	1	7	0.142857	95	1
ENSG00000104894.11	-0.0619468	0.0530975	-0.0310059	0.0556383	0.0309409	-0.499476	16	44	0.363636	94	0.989474
ENSG00000104899.7	0.473793	0.243408	0.258963	0.172935	0.21483	-0.453425	2	21	0.0952381	95	1
ENSG00000104921.14	-0.170797	0.0476329	-0.0239484	0.0209585	0.146848	-0.859784	6	11	0.545455	86	0.905263
ENSG00000104936.17	0.12246	0.0222132	0	0	0.12246	-1	0	14	0	0	0
ENSG00000104946.12	0.0315221	0.010916	0.0535636	0.0215222	0.0220416	0.699242	8	12	0.666667	63	0.663158
ENSG00000104957.13	0.346169	0.0532952	0.166212	0.0611285	0.179956	-0.519852	36	97	0.371134	49	0.515789
ENSG00000104960.15	-0.0240578	0.0429135	-0.225985	0.037304	0.201927	8.3934	10	31	0.322581	2	0.0210526
ENSG00000104969.9	0.32726	0.0320758	0.186785	0.0495404	0.140475	-0.429245	15	37	0.405405	0	0
ENSG00000104970.10	-0.0480985	0.0604563	-0.168707	0.073019	0.120609	2.50753	8	11	0.727273	95	1
ENSG00000104972.15	0.379679	0.139275	0.375337	0.141992	0.00434194	-0.0114358	21	62	0.33871	95	1
ENSG00000104974.11	-0.0580519	0.0313536	-0.101002	0.0464446	0.0429502	0.739859	7	16	0.4375	84	0.884211
ENSG00000104980.7	0.000217506	0.0208469	0.159336	0.0156535	0.159119	731.562	5	6	0.833333	0	0
ENSG00000104983.8	0.0317698	0.0391673	-0.0387398	0.0100047	0.0705095	-2.21939	3	14	0.214286	95	1
ENSG00000104998.3	-0.0189157	0.0544225	0	0	0.0189157	-1	0	7	0	95	1
ENSG00000105048.16	0.154387	0.166897	-0.0457196	0.0254408	0.200107	-1.29614	6	22	0.272727	95	1
ENSG00000105063.18	0.0303667	0.0172257	-0.0268933	0.00880121	0.05726	-1.88562	3	11	0.272727	42	0.442105
ENSG00000105072.8	0.177877	0.0377644	0.0534433	0.0747473	0.124434	-0.699549	5	5	1	31	0.326316
ENSG00000105085.10	0.0110258	0.0151953	0.19322	0.0313648	0.182194	16.5243	21	22	0.954545	0	0
ENSG00000105122.12	-0.00822317	0.0146103	0.000430218	0.00131165	0.00865339	-1.05232	2	6	0.333333	95	1
ENSG00000105185.11	0.0440059	0.0765604	-0.149638	0.0621922	0.193644	-4.40041	34	50	0.68	94	0.989474
ENSG00000105186.15	-0.2823	0.117605	0.404218	0.140188	0.686518	-2.43188	30	33	0.909091	4	0.0421053
ENSG00000105193.8	0.0792554	0.0206135	0.0641855	0.0140797	0.01507	-0.190144	34	42	0.809524	95	1
ENSG00000105202.8	0.000698868	0.0112585	0.0669362	0.0103872	0.0662373	94.778	24	31	0.774194	3	0.0315789
ENSG00000105223.19	0.203877	0.0252314	0.0120459	0.00733671	0.191831	-0.940916	3	7	0.428571	0	0
ENSG00000105227.14	0.0787657	0.111172	-0.170905	0.0588892	0.249671	-3.16979	7	13	0.538462	34	0.357895
ENSG00000105248.15	-0.159104	0.0617736	-0.125237	0.0734547	0.033867	-0.212861	9	18	0.5	95	1
ENSG00000105254.11	0.0849216	0.061657	0.381175	0.109514	0.296253	3.48855	46	75	0.613333	23	0.242105
ENSG00000105255.10	0.0293328	0.0218477	0	0	0.0293328	-1	0	3	0	95	1
ENSG00000105258.8	-0.046505	0.0238772	-0.00487639	0.035341	0.0416286	-0.895143	8	8	1	65	0.684211
ENSG00000105270.14	-0.0946126	0.0719395	-0.151829	0.0501737	0.0572161	0.60474	12	24	0.5	95	1
ENSG00000105278.10	0.126501	0.0725715	-0.094779	0.0558495	0.22128	-1.74924	8	33	0.242424	62	0.652632
ENSG00000105287.12	-0.0276201	0.060768	0.153163	0.0588405	0.180783	-6.54534	16	63	0.253968	45	0.473684
ENSG00000105298.13	-0.0805646	0.0412481	-0.0623347	0.0209883	0.0182299	-0.226277	10	19	0.526316	91	0.957895
ENSG00000105321.12	0.0971966	0.015612	0.00640433	0.00359415	0.0907923	-0.93411	1	15	0.0666667	0	0
ENSG00000105323.16	0.0479381	0.0184882	0.0999626	0.0350865	0.0520245	1.08524	14	17	0.823529	52	0.547368
ENSG00000105339.10	-0.0352609	0.0271009	-0.122421	0.0310147	0.0871599	2.47186	23	30	0.766667	31	0.326316
ENSG00000105341.18	0.00772804	0.0221443	-0.0657994	0.0497165	0.0735275	-9.51437	21	25	0.84	47	0.494737
ENSG00000105352.10	-0.0230503	0.0286727	-0.020848	0.0175332	0.00220234	-0.095545	5	13	0.384615	95	1
ENSG00000105357.15	0.016883	0.0592766	-0.0897994	0.0332082	0.106682	-6.31891	11	17	0.647059	54	0.568421
ENSG00000105373.18	-0.090159	0.0411892	-0.0706094	0.0674907	0.0195497	-0.216835	10	17	0.588235	75	0.789474
ENSG00000105376.4	0.0196504	0.0341539	-0.0756161	0.0205122	0.0952665	-4.84808	9	21	0.428571	31	0.326316
ENSG00000105379.9	0.0607083	0.0355928	-0.0681391	0.0295561	0.128847	-2.1224	33	50	0.66	46	0.484211
ENSG00000105383.14	0.059626	0.030831	0.225226	0.0358946	0.1656	2.77731	31	40	0.775	1	0.0105263
ENSG00000105393.15	-0.0548978	0.0194988	-0.0115782	0.0221857	0.0433196	-0.789095	23	30	0.766667	60	0.631579
ENSG00000105397.13	0.0578347	0.0477045	-0.0234913	0.0622957	0.081326	-1.40618	13	40	0.325	78	0.821053
ENSG00000105404.10	0.115892	0.0609015	-0.00838575	0.00395599	0.124277	-1.07236	4	13	0.307692	0	0
ENSG00000105426.16	0.52894	0.099016	0.167998	0.0245854	0.360941	-0.682387	11	36	0.305556	6	0.0631579
ENSG00000105443.13	0.258596	0.120262	0.294233	0.0159845	0.0356369	0.137809	11	15	0.733333	95	1
ENSG00000105447.12	0.160895	0.0491241	0.109202	0.0944689	0.0516931	-0.321285	7	13	0.538462	64	0.673684
ENSG00000105479.15	0.0730035	0.0817725	-0.132315	0.0880789	0.205319	-2.81245	20	34	0.588235	58	0.610526
ENSG00000105483.17	0.126662	0.0254258	0.158471	0.0322678	0.0318087	0.25113	44	60	0.733333	83	0.873684
ENSG00000105486.13	-0.0212347	0.0211942	-0.113032	0.0392218	0.0917978	4.32301	7	8	0.875	29	0.305263
ENSG00000105497.7	0.0192316	0.0361008	0.148548	0.0942896	0.129316	6.72413	19	21	0.904762	47	0.494737
ENSG00000105499.13	0.598831	0.268229	1.23837	0.435609	0.63954	1.06798	39	70	0.557143	89	0.936842
ENSG00000105501.12	-0.146533	0.127166	-0.561909	0.114378	0.415375	2.83468	34	57	0.596491	94	0.989474
ENSG00000105507.2	0.182927	0.118475	0.508917	0.11712	0.32599	1.78207	25	49	0.510204	71	0.747368
ENSG00000105509.10	0.0842989	0.0792198	0.283982	0.0510736	0.199683	2.36875	8	17	0.470588	92	0.968421
ENSG00000105518.13	0.0844317	0.0297569	0.0996546	0.012311	0.015223	0.180299	11	31	0.354839	95	1
ENSG00000105519.15	0.191449	0.047512	0	0	0.191449	-1	0	5	0	0	0
ENSG00000105520.10	0.0471334	0.0395082	0.071337	0.0320594	0.0242036	0.513513	9	35	0.257143	95	1
ENSG00000105556.11	-0.136852	0.111411	-0.0263701	0.0447028	0.110482	-0.80731	12	58	0.206897	95	1
ENSG00000105568.17	0.027255	0.0228513	0.0336823	0.0176189	0.00642728	0.23582	10	32	0.3125	95	1
ENSG00000105576.15	-0.0284885	0.0187446	-0.00201257	0.000918486	0.0264759	-0.929355	2	9	0.222222	95	1
ENSG00000105583.9	-0.104591	0.0396214	-0.121684	0.0133413	0.0170926	0.163423	9	52	0.173077	95	1
ENSG00000105607.12	0.158533	0.0875638	0.0089916	0.00441732	0.149542	-0.943283	1	10	0.1	95	1
ENSG00000105609.16	0.0280229	0.0253949	0.0855618	0.00441245	0.0575389	2.05328	1	12	0.0833333	95	1
ENSG00000105612.8	-0.250751	0.0838137	-0.0346087	0.170229	0.216142	-0.86198	12	30	0.4	60	0.631579
ENSG00000105619.13	-0.027652	0.0371534	-0.287964	0.0457121	0.260311	9.41383	4	7	0.571429	4	0.0421053
ENSG00000105656.12	-0.0833101	0.0524826	0.0735262	0.0720607	0.156836	-1.88256	17	22	0.772727	45	0.473684
ENSG00000105668.7	0.467463	0.0885191	0.0182484	0.011533	0.449214	-0.960963	2	12	0.166667	0	0
ENSG00000105671.11	-0.0206033	0.0359689	0.0254807	0.0362874	0.046084	-2.23673	9	11	0.818182	90	0.947368
ENSG00000105672.14	0.142156	0.0634821	-0.00233585	0.00116934	0.144491	-1.01643	2	13	0.153846	0	0
ENSG00000105676.13	0.0542566	0.0164812	0.00636726	0.0119699	0.0478894	-0.882645	4	9	0.444444	95	1
ENSG00000105695.14	-0.367557	0.0936055	0.108576	0.10604	0.476133	-1.2954	21	28	0.75	15	0.157895
ENSG00000105698.15	-0.068348	0.0430697	0.0212276	0.0450078	0.0895756	-1.31058	10	18	0.555556	46	0.484211
ENSG00000105707.13	-0.0330239	0.0243514	-0.0734391	0.00937494	0.0404152	1.22382	5	8	0.625	95	1
ENSG00000105708.8	-0.0352132	0.0284511	-0.105967	0.0539941	0.0707542	2.00931	15	15	1	47	0.494737
ENSG00000105711.11	-0.0287358	0.0271712	-0.0399649	0.0183101	0.0112291	0.390771	2	3	0.666667	95	1
ENSG00000105717.13	0.00984667	0.033991	0.0224294	0.0244994	0.0125827	1.27787	8	11	0.727273	95	1
ENSG00000105732.12	0.00649965	0.00610309	0.0455824	0.00500795	0.0390827	6.01305	7	7	1	0	0
ENSG00000105755.7	0.0369543	0.0289892	0.0252784	0.0286459	0.0116759	-0.315954	12	19	0.631579	94	0.989474
ENSG00000105771.13	0.0646296	0.0380523	0.413625	0.0599691	0.348996	5.39993	29	44	0.659091	0	0
ENSG00000105793.15	0.0743934	0.0459417	0.0276721	0.0571779	0.0467214	-0.628031	29	56	0.517857	87	0.915789
ENSG00000105808.17	0.342633	0.0922065	0.285613	0.0256128	0.0570199	-0.166417	11	26	0.423077	95	1
ENSG00000105819.13	8.34568e-05	0.015584	0.00051316	0.0235389	0.000429703	5.1488	3	3	1	95	1
ENSG00000105849.5	0.190375	0.0795723	0.161295	0.144963	0.0290796	-0.152749	11	15	0.733333	79	0.831579
ENSG00000105854.12	-0.66507	0.0964128	-0.0375857	0.0695123	0.627484	-0.943486	31	42	0.738095	0	0
ENSG00000105866.13	-0.285182	0.0980393	0.0256469	0.0923275	0.310829	-1.08993	71	109	0.651376	51	0.536842
ENSG00000105887.10	0.0369963	0.0157597	0.0496439	0.0243009	0.0126476	0.341861	24	27	0.888889	83	0.873684
ENSG00000105928.13	0.715156	0.0357776	-0.121037	0.0321031	0.836193	-1.16925	14	21	0.666667	0	0
ENSG00000105939.12	-0.111818	0.0885401	-0.246175	0.136652	0.134358	1.20158	14	17	0.823529	64	0.673684
ENSG00000105948.13	0.0153489	0.151301	-0.255861	0.138972	0.27121	-17.6696	27	36	0.75	79	0.831579
ENSG00000105953.14	0.0570319	0.0389584	0.0629661	0.0432651	0.00593423	0.104051	3	4	0.75	95	1
ENSG00000105963.13	0.187208	0.0633702	0.0369914	0.0348942	0.150217	-0.802405	17	42	0.404762	95	1
ENSG00000105968.18	-0.137413	0.0607378	-0.0584093	0.0911864	0.0790039	-0.574937	28	45	0.622222	77	0.810526
ENSG00000105971.14	-0.156484	0.0270838	-0.153471	0.0325537	0.00301377	-0.0192593	16	31	0.516129	93	0.978947
ENSG00000105982.16	0.0089785	0.0338059	-0.01254	0.0118589	0.0215185	-2.39667	3	6	0.5	95	1
ENSG00000105983.20	0.0269494	0.043823	-0.0380136	0.0777958	0.064963	-2.41055	28	33	0.848485	69	0.726316
ENSG00000105991.7	0.19467	0.0829419	0.239851	0.0783654	0.0451816	0.232094	10	10	1	95	1
ENSG00000105993.14	0.0475298	0.0790963	0.0494656	0.0929728	0.00193584	0.0407291	23	36	0.638889	89	0.936842
ENSG00000105996.6	0.191408	0.0915791	0.357603	0.0740217	0.166195	0.868279	11	12	0.916667	95	1
ENSG00000105997.22	0.163035	0.0486315	0.149566	0.019375	0.0134697	-0.0826185	15	17	0.882353	95	1
ENSG00000106003.12	-0.113305	0.0228966	-0.198102	0.0222877	0.0847965	0.74839	19	34	0.558824	82	0.863158
ENSG00000106004.4	0.0469834	0.0217067	0.0619553	0.0171768	0.014972	0.318665	5	6	0.833333	95	1
ENSG00000106009.15	-0.0948962	0.0702612	-0.135005	0.0184551	0.0401087	0.422659	14	33	0.424242	95	1
ENSG00000106034.17	0.314753	0.0727301	0.0150972	0.121703	0.299656	-0.952035	34	44	0.772727	42	0.442105
ENSG00000106052.13	0.0296084	0.00946784	0.0196495	0.0141394	0.00995892	-0.336354	8	8	1	74	0.778947
ENSG00000106066.14	-0.000387462	0.0711096	-0.165334	0.142888	0.164946	425.71	30	40	0.75	57	0.6
ENSG00000106069.21	0.19094	0.0325278	-0.0407435	0.0305676	0.231684	-1.21338	36	54	0.666667	0	0
ENSG00000106077.18	-0.794424	0.274153	-0.253721	0.205834	0.540702	-0.680622	34	67	0.507463	60	0.631579
ENSG00000106086.18	-0.0420624	0.0374898	0.316629	0.063309	0.358692	-8.5276	17	33	0.515152	1	0.0105263
ENSG00000106100.10	0.00817937	0.0130103	0.0370772	0.0148924	0.0288978	3.53301	1	1	1	34	0.357895
ENSG00000106123.11	-0.199156	0.0285759	-0.0733081	0.0252855	0.125848	-0.631906	12	30	0.4	10	0.105263
ENSG00000106144.19	0.00843033	0.0116203	0.00571781	0.0110747	0.00271253	-0.321758	1	3	0.333333	92	0.968421
ENSG00000106153.12	-0.230832	0.041188	0.122639	0.04238	0.353471	-1.53129	13	31	0.419355	0	0
ENSG00000106178.6	0.207769	0.0989035	0.0292297	0.0901246	0.178539	-0.859316	35	54	0.648148	72	0.757895
ENSG00000106211.8	-0.094976	0.0256476	-0.0232404	0.0451546	0.0717357	-0.755303	11	14	0.785714	56	0.589474
ENSG00000106244.12	0.0234985	0.0123097	-0.0421271	0.0165451	0.0656256	-2.79276	4	11	0.363636	8	0.0842105
ENSG00000106258.13	-0.421791	0.0823903	0.306708	0.119246	0.728499	-1.72716	46	54	0.851852	0	0
ENSG00000106263.17	0.0156483	0.0251666	-0.0470732	0.0250329	0.0627215	-4.0082	35	44	0.795455	75	0.789474
ENSG00000106268.15	-0.0325523	0.0157862	-0.0144016	0.0252069	0.0181507	-0.557586	4	5	0.8	29	0.305263
ENSG00000106290.14	-0.0731628	0.012124	-0.0339444	0.00602274	0.0392183	-0.536042	10	15	0.666667	90	0.947368
ENSG00000106299.7	-0.0321744	0.0224404	-0.0729705	0.019983	0.0407961	1.26797	4	4	1	78	0.821053
ENSG00000106330.11	-0.110875	0.0951389	-0.586557	0.0508068	0.475682	4.29025	14	20	0.7	1	0.0105263
ENSG00000106341.10	-0.206375	0.145172	0.125736	0.0387083	0.332111	-1.60926	13	22	0.590909	7	0.0736842
ENSG00000106344.8	0.0367433	0.0443504	0.1366	0.0544139	0.0998567	2.71769	38	60	0.633333	85	0.894737
ENSG00000106392.10	0.0874422	0.041342	0.125851	0.077958	0.0384089	0.439249	12	26	0.461538	82	0.863158
ENSG00000106404.13	0.0304616	0.0325825	0.295768	0.0182246	0.265307	8.70955	19	36	0.527778	0	0
ENSG00000106415.12	1.17195e-06	0.0272993	-0.0102811	0.0263122	0.0102822	-8773.64	22	35	0.628571	95	1
ENSG00000106460.18	0.159087	0.0589823	0.107681	0.122633	0.0514055	-0.323129	65	73	0.890411	64	0.673684
ENSG00000106477.18	0.0994579	0.0289631	0.103098	0.0223924	0.00364003	0.0365987	15	22	0.681818	95	1
ENSG00000106479.10	-0.0182868	0.0125843	-0.0235089	0.0124435	0.00522214	0.285569	7	10	0.7	95	1
ENSG00000106484.14	0.282117	0.0743855	0.316926	0.0871268	0.0348093	0.123386	18	24	0.75	90	0.947368
ENSG00000106526.10	-0.075177	0.0584258	-0.311098	0.107222	0.235921	3.13821	5	6	0.833333	33	0.347368
ENSG00000106546.12	0.0411589	0.0344471	-0.00809651	0.0255442	0.0492554	-1.19671	25	37	0.675676	95	1
ENSG00000106560.10	-0.104843	0.0175404	-0.0551688	0.029269	0.0496744	-0.473797	15	22	0.681818	42	0.442105
ENSG00000106565.17	-1.21332	0.273394	-0.77263	0.508097	0.440694	-0.363212	32	43	0.744186	59	0.621053
ENSG00000106588.10	-0.243415	0.0387278	0.149106	0.0410606	0.392521	-1.61256	16	32	0.5	0	0
ENSG00000106603.18	0.0121869	0.0170519	0.268585	0.00563613	0.256398	21.0388	12	12	1	0	0
ENSG00000106605.10	0.339116	0.0495164	0.110753	0.139182	0.228363	-0.673407	31	34	0.911765	34	0.357895
ENSG00000106609.16	0.128058	0.0779385	0.0539998	0.0271356	0.0740579	-0.578317	12	17	0.705882	95	1
ENSG00000106615.9	0.150549	0.0380281	0.0579843	0.0420395	0.0925644	-0.614847	18	25	0.72	69	0.726316
ENSG00000106638.15	-0.0361094	0.074942	-0.153434	0.0229159	0.117325	3.24915	10	31	0.322581	48	0.505263
ENSG00000106682.14	0.0977403	0.0597726	-0.0627329	0.0426459	0.160473	-1.64183	7	14	0.5	95	1
ENSG00000106683.14	0.498153	0.0772798	-0.0753442	0.2172	0.573497	-1.15125	19	25	0.76	11	0.115789
ENSG00000106686.16	0.373954	0.0796078	0.00528029	0.077214	0.368674	-0.98588	24	37	0.648649	7	0.0736842
ENSG00000106701.11	-0.235134	0.0421545	-0.136774	0.0488052	0.0983598	-0.418315	19	32	0.59375	65	0.684211
ENSG00000106714.17	0.17632	0.0714922	-0.12753	0.0357044	0.30385	-1.72329	11	37	0.297297	15	0.157895
ENSG00000106733.20	-0.341054	0.240003	-0.13119	0.303953	0.209864	-0.61534	67	111	0.603604	92	0.968421
ENSG00000106771.12	0.0468023	0.0429863	0.0768393	0.0359722	0.030037	0.641785	35	47	0.744681	95	1
ENSG00000106772.17	-1.75391	0.0892203	-0.0317883	0.289033	1.72212	-0.981876	26	27	0.962963	0	0
ENSG00000106780.8	0.0184918	0.0199212	-0.0274996	0.021929	0.0459914	-2.48713	17	42	0.404762	64	0.673684
ENSG00000106785.14	-0.243499	0.0913723	-0.455161	0.0745408	0.211662	0.86925	20	22	0.909091	95	1
ENSG00000106789.12	0.0653467	0.157893	-0.310684	0.130536	0.376031	-5.75439	25	39	0.641026	95	1
ENSG00000106799.12	-0.165381	0.0398815	-0.145674	0.0788056	0.0197063	-0.119157	24	31	0.774194	74	0.778947
ENSG00000106804.7	0.214414	0.0498057	0.0760951	0.101545	0.138318	-0.645101	33	40	0.825	55	0.578947
ENSG00000106853.18	-0.255454	0.0760766	-0.209076	0.100918	0.0463781	-0.181552	12	12	1	82	0.863158
ENSG00000106868.16	-0.176239	0.095057	-0.345325	0.121668	0.169086	0.959413	15	15	1	86	0.905263
ENSG00000106948.16	-0.0142899	0.0140325	-0.0127115	0.024837	0.00157841	-0.110456	6	7	0.857143	79	0.831579
ENSG00000106952.7	0.0154548	0.0216758	0.0600055	0.0219659	0.0445507	2.88265	7	17	0.411765	75	0.789474
ENSG00000106976.20	-1.15288	0.062432	-0.165841	0.0173495	0.987038	-0.856151	5	13	0.384615	0	0
ENSG00000106991.13	-0.16278	0.0275574	-0.0342828	0.0253649	0.128497	-0.789392	13	19	0.684211	0	0
ENSG00000107020.9	-0.137083	0.0548774	-0.011391	0.0839899	0.125692	-0.916904	9	16	0.5625	58	0.610526
ENSG00000107036.11	0.0578604	0.0344524	-0.082994	0.0284591	0.140854	-2.43438	26	38	0.684211	2	0.0210526
ENSG00000107099.15	-0.0612948	0.0281584	0.359518	0.0284182	0.420813	-6.8654	22	30	0.733333	0	0
ENSG00000107104.18	-0.0621281	0.182392	0.440646	0.102093	0.502775	-8.09254	56	86	0.651163	64	0.673684
ENSG00000107175.11	-0.051855	0.0184996	-0.0543496	0.0300019	0.00249451	0.0481054	8	10	0.8	82	0.863158
ENSG00000107185.9	-0.0633776	0.049135	0.0543272	0.077237	0.117705	-1.8572	22	27	0.814815	62	0.652632
ENSG00000107263.18	-0.145216	0.0693659	-0.396243	0.0705361	0.251026	1.72864	9	10	0.9	40	0.421053
ENSG00000107281.9	0.526904	0.101744	0.0106199	0.00495271	0.516285	-0.979845	3	15	0.2	0	0
ENSG00000107317.12	0.24627	0.0494633	-0.24909	0.0798971	0.495361	-2.01145	8	21	0.380952	0	0
ENSG00000107331.16	0.108338	0.055682	-0.0902582	0.0390254	0.198596	-1.83312	1	6	0.166667	44	0.463158
ENSG00000107341.4	-0.120351	0.0330459	-0.0269128	0.0344398	0.0934385	-0.776381	70	80	0.875	51	0.536842
ENSG00000107372.12	-0.0115574	0.0130038	-0.0218935	0.0030558	0.0103362	0.894334	12	14	0.857143	95	1
ENSG00000107521.18	0.264999	0.103454	0.20045	0.134544	0.0645488	-0.243581	53	76	0.697368	89	0.936842
ENSG00000107537.13	-0.226011	0.0488602	-0.127623	0.0603419	0.0983876	-0.435323	9	10	0.9	83	0.873684
ENSG00000107551.20	-0.000730235	0.0742689	-0.308757	0.0614971	0.308027	421.819	13	21	0.619048	39	0.410526
ENSG00000107593.16	0.213611	0.214335	1.36146	0.393956	1.14785	5.37356	75	93	0.806452	15	0.157895
ENSG00000107611.14	-0.0490961	0.0906564	0.0960677	0.168814	0.145164	-2.95673	29	35	0.828571	56	0.589474
ENSG00000107614.21	0.0635022	0.0841068	-0.189457	0.0693728	0.252959	-3.98347	37	66	0.560606	61	0.642105
ENSG00000107625.12	0.0521639	0.0336617	0.00154584	0.0176655	0.050618	-0.970366	19	28	0.678571	95	1
ENSG00000107643.15	0.0501007	0.0186329	-0.00183339	0.0551938	0.0519341	-1.03659	20	30	0.666667	43	0.452632
ENSG00000107669.17	0.241617	0.0860996	0.163726	0.0959997	0.0778914	-0.322376	84	98	0.857143	93	0.978947
ENSG00000107672.14	-0.0374633	0.0201308	-0.0600192	0.00877553	0.022556	0.602083	5	6	0.833333	95	1
ENSG00000107679.14	0.0158447	0.0187394	0.137609	0.0315973	0.121764	7.68486	25	25	1	7	0.0736842
ENSG00000107719.8	-0.351806	0.102184	0.0547307	0.0384766	0.406537	-1.15557	15	21	0.714286	38	0.4
ENSG00000107731.12	0.240897	0.233607	0.654328	0.277033	0.41343	1.71621	19	26	0.730769	57	0.6
ENSG00000107736.19	-0.133518	0.121268	0.0137465	0.114748	0.147265	-1.10296	69	88	0.784091	84	0.884211
ENSG00000107738.19	-0.017793	0.00753007	-0.00895476	0.00283776	0.0088382	-0.496725	5	6	0.833333	95	1
ENSG00000107745.17	-0.0222641	0.0266161	0.0071643	0.030587	0.0294284	-1.32179	19	21	0.904762	91	0.957895
ENSG00000107771.15	-0.0536404	0.0303965	-0.426675	0.0466508	0.373035	6.95435	20	22	0.909091	0	0
ENSG00000107779.13	-0.163442	0.0305491	0.049548	0.0306944	0.21299	-1.30315	14	20	0.7	0	0
ENSG00000107796.13	-0.0958972	0.0854143	-0.113864	0.189717	0.0179666	0.187352	29	45	0.644444	77	0.810526
ENSG00000107798.17	0.405485	0.14547	0.448002	0.216464	0.0425168	0.104854	37	59	0.627119	90	0.947368
ENSG00000107819.13	0.0683884	0.0435159	0.0339816	0.0276	0.0344068	-0.503109	10	19	0.526316	94	0.989474
ENSG00000107882.11	0.0519455	0.0370089	0.0536567	0.037421	0.00171121	0.0329425	16	18	0.888889	94	0.989474
ENSG00000107890.16	0.00193783	0.145349	-0.023687	0.15534	0.0256249	-13.2235	17	24	0.708333	93	0.978947
ENSG00000107902.13	-0.415867	0.0625409	0.113489	0.0769711	0.529356	-1.2729	32	50	0.64	0	0
ENSG00000107937.18	0.153531	0.0359941	0.141433	0.0278506	0.0120977	-0.0787969	24	24	1	95	1
ENSG00000107951.14	-0.0216279	0.0382592	0.0283378	0.0323366	0.0499658	-2.31024	6	8	0.75	95	1
ENSG00000107957.16	-0.0550719	0.0302086	0.0207016	0.0238758	0.0757735	-1.3759	18	19	0.947368	72	0.757895
ENSG00000107959.15	0.470171	0.136203	0.867335	0.106559	0.397164	0.844723	98	149	0.657718	63	0.663158
ENSG00000107960.10	0.0675179	0.0194357	0.129027	0.0541196	0.061509	0.911003	13	14	0.928571	44	0.463158
ENSG00000107968.9	0.156532	0.0267867	-0.0190593	0.0190173	0.175591	-1.12176	6	14	0.428571	0	0
ENSG00000108039.17	0.113208	0.0178015	0.0656377	0.0453636	0.0475703	-0.420203	17	17	1	39	0.410526
ENSG00000108064.10	-0.0335572	0.0340079	-0.0802283	0.0331316	0.0466711	1.39079	8	30	0.266667	89	0.936842
ENSG00000108091.10	0.0430427	0.0232083	-0.0394895	0.0271657	0.0825322	-1.91745	10	10	1	41	0.431579
ENSG00000108094.14	-0.023265	0.0175003	-0.0506518	0.0158747	0.0273867	1.17716	3	4	0.75	95	1
ENSG00000108107.14	-0.0253895	0.0386988	-0.0606178	0.0171652	0.0352283	1.38751	12	38	0.315789	95	1
ENSG00000108179.13	-0.037681	0.0452467	0.0944591	0.0417405	0.13214	-3.50681	14	27	0.518519	31	0.326316
ENSG00000108219.14	-0.0764582	0.0165438	0.122078	0.0176672	0.198536	-2.59666	17	29	0.586207	0	0
ENSG00000108244.16	0.334572	0.130494	0.0926403	0.206221	0.241932	-0.723108	47	70	0.671429	76	0.8
ENSG00000108256.8	-0.0835634	0.01857	0.017494	0.0141729	0.101057	-1.20935	11	19	0.578947	0	0
ENSG00000108262.15	-0.156227	0.0914085	0.104538	0.102488	0.260765	-1.66915	33	52	0.634615	45	0.473684
ENSG00000108309.13	-0.197913	0.0226432	-0.0200645	0.0124294	0.177849	-0.89862	18	25	0.72	0	0
ENSG00000108349.16	-0.107881	0.0145179	-0.0240089	0.0197738	0.0838723	-0.777451	5	32	0.15625	12	0.126316
ENSG00000108352.11	0.110732	0.0193895	-0.045346	0.0170334	0.156078	-1.40951	8	24	0.333333	0	0
ENSG00000108370.16	0.0388767	0.0547145	0.0852915	0.0525907	0.0464149	1.1939	26	36	0.722222	95	1
ENSG00000108384.14	0.203124	0.061599	0.839188	0.315953	0.636063	3.1314	31	31	1	9	0.0947368
ENSG00000108389.9	2.78889e-05	0.0100955	0.00730131	0.00851094	0.00727342	260.8	4	6	0.666667	95	1
ENSG00000108395.13	-0.0974056	0.102527	0.30019	0.282262	0.397595	-4.08185	22	29	0.758621	53	0.557895
ENSG00000108405.3	1.1125	0.12017	0.0737378	0.00712006	1.03876	-0.933719	6	33	0.181818	0	0
ENSG00000108439.9	-0.324366	0.0748242	0.00684513	0.0932168	0.331211	-1.0211	38	63	0.603175	21	0.221053
ENSG00000108443.13	0.021254	0.0365238	-0.0179135	0.0603137	0.0391675	-1.84283	25	29	0.862069	95	1
ENSG00000108448.20	0.109383	0.0770634	-0.0223206	0.0219652	0.131704	-1.20406	5	14	0.357143	82	0.863158
ENSG00000108465.14	-0.228131	0.069956	-0.202411	0.0910414	0.0257192	-0.112739	21	32	0.65625	91	0.957895
ENSG00000108468.14	-0.0317837	0.0308973	-0.0513951	0.0211322	0.0196113	0.617023	8	28	0.285714	95	1
ENSG00000108469.14	0.0265879	0.0195177	0.0350912	0.00530026	0.00850326	0.319817	3	6	0.5	95	1
ENSG00000108474.16	0.0127968	0.0341397	-0.0686219	0.0135572	0.0814187	-6.36244	12	20	0.6	95	1
ENSG00000108479.11	-0.0622634	0.0237174	-0.0600048	0.0171768	0.00225865	-0.0362758	9	22	0.409091	95	1
ENSG00000108509.20	-0.0582043	0.0535767	-0.0608786	0.0597948	0.00267427	0.0459463	9	16	0.5625	94	0.989474
ENSG00000108523.15	0.0177642	0.0237263	0.0416132	0.022577	0.023849	1.34253	6	23	0.26087	95	1
ENSG00000108528.13	-0.00612788	0.0114085	0.039885	0.00822339	0.0460128	-7.50877	10	16	0.625	11	0.115789
ENSG00000108556.7	0.0323837	0.0552595	0.374624	0.027422	0.34224	10.5683	6	11	0.545455	2	0.0210526
ENSG00000108559.11	-0.0803575	0.0248289	0.0362451	0.036617	0.116603	-1.45105	9	13	0.692308	34	0.357895
ENSG00000108561.8	0.0555357	0.0160246	0.00420671	0.0182448	0.0513289	-0.924252	9	18	0.5	54	0.568421
ENSG00000108578.14	-0.00404404	0.00975657	-0.0547325	0.0101073	0.0506885	12.5341	2	5	0.4	12	0.126316
ENSG00000108582.11	-0.081903	0.0301046	0.164165	0.0227041	0.246068	-3.00439	8	13	0.615385	0	0
ENSG00000108587.15	-0.0259567	0.0158986	0.00232634	0.00437213	0.028283	-1.08962	12	32	0.375	95	1
ENSG00000108591.9	0.136572	0.0245681	0.0395104	0.0486239	0.0970614	-0.710699	5	5	1	31	0.326316
ENSG00000108592.16	0.259491	0.0667033	0.0933325	0.107099	0.166159	-0.640325	30	49	0.612245	56	0.589474
ENSG00000108599.14	0.0876182	0.0843681	0.73634	0.154816	0.648722	7.40397	21	26	0.807692	12	0.126316
ENSG00000108604.15	-0.00632746	0.0100714	0.105422	0.0219195	0.111749	-17.6609	19	21	0.904762	1	0.0105263
ENSG00000108622.10	-0.0509535	0.0199827	-0.0120459	0.00247546	0.0389076	-0.763591	5	11	0.454545	50	0.526316
ENSG00000108639.7	0.0784467	0.0725487	-0.017771	0.0198855	0.0962177	-1.22654	13	26	0.5	95	1
ENSG00000108654.13	-0.125606	0.125111	-0.27923	0.185792	0.153624	1.22307	6	19	0.315789	95	1
ENSG00000108666.9	0.0333	0.0295078	0.108504	0.029548	0.0752037	2.25837	30	36	0.833333	91	0.957895
ENSG00000108771.12	-0.216371	0.0605626	-0.183251	0.064277	0.0331203	-0.153072	42	59	0.711864	93	0.978947
ENSG00000108773.10	0.00594795	0.00949453	-0.0710114	0.00645657	0.0769593	-12.9388	17	23	0.73913	6	0.0631579
ENSG00000108784.9	0.961087	0.0218141	0.0110765	0.030401	0.950011	-0.988475	6	21	0.285714	0	0
ENSG00000108786.10	-0.186774	0.0377816	-0.1243	0.0720991	0.0624749	-0.334494	6	11	0.545455	80	0.842105
ENSG00000108797.11	-0.199063	0.035087	0.0268703	0.0503639	0.225933	-1.13498	9	16	0.5625	0	0
ENSG00000108799.12	0.0423896	0.0157611	0.0760497	0.0305643	0.0336601	0.794064	7	7	1	60	0.631579
ENSG00000108823.15	0.0465887	0.0888098	0.0427542	0.0402167	0.00383453	-0.082306	9	28	0.321429	95	1
ENSG00000108828.15	-0.0163623	0.0121912	-0.0321873	0.00773702	0.015825	0.967161	9	9	1	95	1
ENSG00000108839.11	0.0574098	0.0308257	0.184279	0.0431189	0.126869	2.20988	19	33	0.575758	22	0.231579
ENSG00000108846.15	-0.353606	0.127072	0.292661	0.0951275	0.646266	-1.82765	24	50	0.48	0	0
ENSG00000108852.14	0.458937	0.10072	0.0115225	0.011831	0.447415	-0.974893	4	12	0.333333	0	0
ENSG00000108854.15	0.0656826	0.0623642	-0.0459345	0.0101197	0.111617	-1.69934	1	3	0.333333	1	0.0105263
ENSG00000108861.8	-0.436186	0.0591959	-0.0350786	0.085438	0.401108	-0.919579	13	19	0.684211	7	0.0736842
ENSG00000108883.12	-0.0523689	0.0276682	0.0835972	0.0359225	0.135966	-2.59631	15	21	0.714286	11	0.115789
ENSG00000108932.11	0.0174957	0.037407	0.0644217	0.0612238	0.046926	2.68214	11	18	0.611111	74	0.778947
ENSG00000108946.14	-0.00476284	0.0227214	0.0252375	0.0291651	0.0300003	-6.29883	24	32	0.75	73	0.768421
ENSG00000108950.11	-0.136584	0.161728	-0.106565	0.254208	0.0300186	-0.219782	38	59	0.644068	85	0.894737
ENSG00000108963.17	0.0552711	0.0337149	0.127159	0.021447	0.0718877	1.30064	2	12	0.166667	95	1
ENSG00000108984.13	0.0632506	0.025615	0.0595003	0.0268552	0.00375027	-0.0592922	17	24	0.708333	95	1
ENSG00000109016.17	0.0277817	0.0209489	-0.0713694	0.0315788	0.0991511	-3.56894	10	21	0.47619	11	0.115789
ENSG00000109046.14	0.00470831	0.00907412	0.172655	0.0196243	0.167946	35.6702	10	10	1	0	0
ENSG00000109047.7	-0.401457	0.0799684	-0.258975	0.194711	0.142482	-0.354912	26	36	0.722222	59	0.621053
ENSG00000109062.11	0.0260775	0.0189685	0	0	0.0260775	-1	0	1	0	95	1
ENSG00000109063.14	0.159313	0.070194	0.276292	0.0902119	0.116979	0.734275	25	33	0.757576	88	0.926316
ENSG00000109084.13	0.0695272	0.0506897	0.136751	0.0475422	0.0672238	0.966871	20	31	0.645161	95	1
ENSG00000109180.14	0.0951742	0.05792	-0.00255687	0.0553339	0.0977311	-1.02687	26	53	0.490566	88	0.926316
ENSG00000109272.3	-0.374791	0.21562	-0.0854323	0.33288	0.289359	-0.772054	38	54	0.703704	81	0.852632
ENSG00000109320.11	-0.0267202	0.0180256	0.0209806	0.0259288	0.0477008	-1.78519	17	21	0.809524	61	0.642105
ENSG00000109445.10	-0.0738776	0.053521	-0.247057	0.102394	0.17318	2.34414	7	7	1	43	0.452632
ENSG00000109452.12	0.0739286	0.0332222	-0.0709505	0.0428234	0.144879	-1.95972	28	32	0.875	25	0.263158
ENSG00000109519.12	0.0561683	0.0225108	0.0221933	0.0307338	0.033975	-0.604879	10	13	0.769231	89	0.936842
ENSG00000109667.11	0.1079	0.0371651	0.228274	0.0652484	0.120374	1.1156	12	12	1	38	0.4
ENSG00000109670.13	0.0434854	0.0215524	0.0512965	0.0283092	0.0078111	0.179626	7	7	1	76	0.8
ENSG00000109689.15	0.414609	0.0577801	0.0778592	0.142158	0.33675	-0.812211	13	18	0.722222	35	0.368421
ENSG00000109736.14	-0.0701701	0.0564697	-0.017464	0.0292295	0.0527061	-0.751119	24	52	0.461538	95	1
ENSG00000109743.10	-0.147329	0.0210084	0.0126724	0.031973	0.160001	-1.08601	39	45	0.866667	0	0
ENSG00000109756.8	-0.126544	0.0136445	0.0147368	0.0211707	0.141281	-1.11646	9	16	0.5625	0	0
ENSG00000109762.15	0.143409	0.037481	0.121449	0.084192	0.0219608	-0.153134	17	22	0.772727	74	0.778947
ENSG00000109790.16	0.210427	0.0635589	0.139123	0.0691814	0.0713048	-0.338857	43	68	0.632353	94	0.989474
ENSG00000109814.11	0.327667	0.0462992	0.234159	0.0694969	0.0935074	-0.285374	31	35	0.885714	62	0.652632
ENSG00000109854.13	0.0297922	0.0369719	0.0516799	0.0423948	0.0218877	0.734678	8	9	0.888889	94	0.989474
ENSG00000109861.15	0.143252	0.0937633	-0.000527465	0.120899	0.14378	-1.00368	11	22	0.5	72	0.757895
ENSG00000109920.12	0.0210007	0.0400472	0.0819183	0.0314544	0.0609177	2.90075	10	28	0.357143	95	1
ENSG00000109944.10	0.116025	0.0880845	0.408988	0.108426	0.292963	2.525	12	13	0.923077	29	0.305263
ENSG00000109956.12	-0.0468811	0.0475041	-0.0769837	0.0275361	0.0301027	0.642107	12	16	0.75	95	1
ENSG00000110002.15	0.174368	0.0351865	-0.0800976	0.0744821	0.254466	-1.45936	19	25	0.76	4	0.0421053
ENSG00000110011.13	0.0202118	0.0211141	0.0154358	0.0265526	0.00477601	-0.236298	22	29	0.758621	93	0.978947
ENSG00000110025.12	0.1524	0.0649009	0.222886	0.0513247	0.0704862	0.462509	13	24	0.541667	95	1
ENSG00000110063.8	-0.182051	0.0696491	-0.226434	0.0995822	0.0443831	0.243795	35	58	0.603448	86	0.905263
ENSG00000110074.10	1.08158	0.0405507	0.139293	0.0549591	0.942282	-0.871212	4	25	0.16	0	0
ENSG00000110075.14	0.00348597	0.0147563	0.0406905	0.0202038	0.0372046	10.6727	34	36	0.944444	52	0.547368
ENSG00000110077.14	-0.0275908	0.0315715	-0.0394513	0.0462656	0.0118605	0.429872	17	28	0.607143	92	0.968421
ENSG00000110079.16	-0.0208863	0.0415186	-0.0638453	0.0604015	0.042959	2.0568	37	45	0.822222	92	0.968421
ENSG00000110080.18	-0.205464	0.0306693	-0.142568	0.0367297	0.0628963	-0.306118	44	60	0.733333	57	0.6
ENSG00000110107.8	-0.0174192	0.0084051	-0.0160919	0.018632	0.00132735	-0.0762002	8	10	0.8	83	0.873684
ENSG00000110108.9	-0.0343088	0.00640847	-0.00769432	0.0118382	0.0266145	-0.775733	14	19	0.736842	42	0.442105
ENSG00000110171.19	0.0561819	0.0315057	0.139655	0.0376343	0.0834734	1.48577	16	22	0.727273	80	0.842105
ENSG00000110195.12	-0.139931	0.108014	-0.200622	0.098697	0.0606911	0.433721	7	10	0.7	92	0.968421
ENSG00000110200.8	0.0806236	0.0376523	-0.1401	0.0351836	0.220724	-2.73771	28	37	0.756757	0	0
ENSG00000110203.8	0.0885307	0.164338	0.781634	0.0805397	0.693103	7.82896	34	59	0.576271	50	0.526316
ENSG00000110218.8	0.0995464	0.0990648	0.0978185	0.205881	0.00172786	-0.0173574	50	51	0.980392	81	0.852632
ENSG00000110237.3	0.0101278	0.0431359	0.749228	0.0965214	0.739101	72.9773	20	33	0.606061	0	0
ENSG00000110274.15	0.150671	0.0602235	0.0626512	0.0693022	0.0880197	-0.584185	20	21	0.952381	77	0.810526
ENSG00000110318.13	-0.120774	0.027036	-0.0276429	0.013863	0.0931307	-0.771118	4	11	0.363636	42	0.442105
ENSG00000110344.9	0.0063053	0.0193047	0.0912609	0.0499275	0.0849556	13.4737	1	1	1	95	1
ENSG00000110367.11	0.0330419	0.0602676	-0.19394	0.0725996	0.226982	-6.86951	54	73	0.739726	56	0.589474
ENSG00000110435.11	-0.0783434	0.0428348	-0.139252	0.0418944	0.0609087	0.777457	18	23	0.782609	94	0.989474
ENSG00000110446.10	-0.0892791	0.0344596	-0.0203457	0.0481712	0.0689333	-0.772111	8	14	0.571429	66	0.694737
ENSG00000110455.13	1.21156	0.551339	1.54635	0.577511	0.334787	0.276327	54	70	0.771429	92	0.968421
ENSG00000110514.19	0.0779828	0.0363811	0.17817	0.0231401	0.100187	1.28473	36	42	0.857143	86	0.905263
ENSG00000110583.12	-0.0139832	0.022751	0.0583605	0.0199416	0.0723437	-5.17362	9	18	0.5	95	1
ENSG00000110619.17	0.0812847	0.0167716	0.0145775	0.0261315	0.0667072	-0.820661	2	2	1	21	0.221053
ENSG00000110628.13	-0.960096	0.179358	-0.272801	0.0625491	0.687295	-0.715861	27	53	0.509434	29	0.305263
ENSG00000110651.11	-0.0245351	0.0232598	-0.0029846	0.00772563	0.0215505	-0.878354	6	23	0.26087	95	1
ENSG00000110660.14	0.145833	0.0360396	0.0935805	0.0529052	0.0522529	-0.358305	8	11	0.727273	86	0.905263
ENSG00000110665.11	-0.337221	0.131608	-0.223285	0.047147	0.113936	-0.337867	27	42	0.642857	95	1
ENSG00000110700.6	-0.0515474	0.0237602	-0.0335196	0.0250631	0.0180278	-0.349733	29	44	0.659091	95	1
ENSG00000110711.9	-0.0102052	0.00905869	-0.0555958	0.0163367	0.0453906	4.44779	9	10	0.9	28	0.294737
ENSG00000110713.15	0.00247659	0.0179939	-0.166904	0.0152511	0.169381	-68.3927	16	26	0.615385	0	0
ENSG00000110717.12	0.114254	0.0453087	0.176	0.0707936	0.0617452	0.540419	7	15	0.466667	95	1
ENSG00000110719.9	0.217248	0.0501544	0.0836773	0.0309607	0.133571	-0.614831	6	11	0.545455	70	0.736842
ENSG00000110756.17	-0.170172	0.0343995	-0.343837	0.0934104	0.173665	1.02052	33	41	0.804878	31	0.326316
ENSG00000110768.11	0.331529	0.0706322	0.282756	0.0819654	0.0487731	-0.147116	18	43	0.418605	88	0.926316
ENSG00000110801.13	-0.0583649	0.0154768	-0.0420929	0.0348284	0.016272	-0.278797	10	14	0.714286	65	0.684211
ENSG00000110811.19	-0.242683	0.0377617	0.0480105	0.0368127	0.290694	-1.19783	10	18	0.555556	0	0
ENSG00000110851.11	0.237658	0.0531734	0.174468	0.0589806	0.0631905	-0.265888	27	42	0.642857	94	0.989474
ENSG00000110871.14	0.146558	0.0270533	0.169555	0.0804317	0.0229968	0.156913	32	37	0.864865	38	0.4
ENSG00000110880.10	0.129102	0.0400929	0.152217	0.11273	0.0231154	0.179048	24	24	1	70	0.736842
ENSG00000110888.17	-0.102265	0.0254748	-0.132179	0.0567757	0.0299139	0.292513	23	23	1	72	0.757895
ENSG00000110906.12	0.000286452	0.0323872	0.232344	0.073711	0.232058	810.112	11	14	0.785714	10	0.105263
ENSG00000110917.7	-0.0138838	0.0191528	-0.0201843	0.0207208	0.00630048	0.453801	7	11	0.636364	95	1
ENSG00000110921.13	0.0341415	0.0842263	-0.558412	0.147201	0.592553	-17.3558	60	65	0.923077	1	0.0105263
ENSG00000110934.10	0.0634001	0.016624	0.0392653	0.0209985	0.0241348	-0.380674	3	4	0.75	85	0.894737
ENSG00000110958.15	0.00292655	0.0128529	0.0277594	0.0166724	0.0248328	8.48534	4	6	0.666667	46	0.484211
ENSG00000110987.8	0.0340761	0.0433462	-0.127279	0.0188785	0.161355	-4.73514	16	28	0.571429	2	0.0210526
ENSG00000111011.17	-0.0963073	0.0172336	-0.020018	0.0260594	0.0762894	-0.792145	6	7	0.857143	25	0.263158
ENSG00000111077.17	-0.0901017	0.0293831	-0.0732871	0.0220498	0.0168145	-0.186618	4	8	0.5	95	1
ENSG00000111087.9	0.192523	0.0357665	0.159581	0.0223976	0.032942	-0.171107	13	24	0.541667	95	1
ENSG00000111110.11	-0.029041	0.0227572	-0.00993264	0.0315871	0.0191083	-0.657978	10	11	0.909091	82	0.863158
ENSG00000111144.9	-0.187969	0.117811	-0.129858	0.128653	0.058111	-0.309152	20	27	0.740741	84	0.884211
ENSG00000111199.10	-0.0262991	0.0442835	-0.136238	0.053593	0.109939	4.18032	12	13	0.923077	65	0.684211
ENSG00000111215.11	-0.558876	0.0817609	-0.150773	0.116641	0.408102	-0.73022	32	38	0.842105	8	0.0842105
ENSG00000111224.13	-0.0890311	0.0356294	-0.149259	0.0639762	0.0602277	0.676479	14	18	0.777778	67	0.705263
ENSG00000111229.15	0.00155027	0.00663975	-0.0266129	0.0109549	0.0281632	-18.1666	7	10	0.7	19	0.2
ENSG00000111231.8	0.269972	0.0820119	-0.496736	0.175495	0.766708	-2.83995	15	25	0.6	2	0.0210526
ENSG00000111237.18	-0.0766471	0.0124275	0.0656304	0.014309	0.142277	-1.85627	10	22	0.454545	0	0
ENSG00000111254.7	0.156998	0.0996288	0.119767	0.197919	0.0372303	-0.237139	21	26	0.807692	76	0.8
ENSG00000111266.8	0.0671931	0.0660258	-0.272637	0.0632617	0.33983	-5.05752	14	22	0.636364	7	0.0736842
ENSG00000111275.12	0.130179	0.0145994	0.092067	0.026614	0.0381125	-0.292769	5	7	0.714286	90	0.947368
ENSG00000111321.10	-0.0446529	0.017328	-0.019524	0.0121939	0.025129	-0.562762	2	10	0.2	95	1
ENSG00000111328.6	-0.139887	0.165403	-0.0803435	0.279307	0.0595436	-0.425655	32	74	0.432432	90	0.947368
ENSG00000111331.12	0.141053	0.0189188	0.0811193	0.0539234	0.0599333	-0.4249	40	51	0.784314	43	0.452632
ENSG00000111344.11	0.0237642	0.112275	-0.0271564	0.121928	0.0509206	-2.14274	16	20	0.8	91	0.957895
ENSG00000111361.12	-0.00695475	0.0290848	0.107147	0.0350185	0.114102	-16.4063	16	17	0.941176	8	0.0842105
ENSG00000111364.15	0.0845167	0.0758941	-0.346399	0.0548936	0.430915	-5.09858	36	60	0.6	1	0.0105263
ENSG00000111412.5	0.217469	0.0437461	0.251766	0.0442237	0.0342976	0.157713	24	48	0.5	95	1
ENSG00000111424.10	0.0277708	0.021257	0.0888618	0.0159394	0.061091	2.19983	13	16	0.8125	45	0.473684
ENSG00000111450.13	0.774549	0.0808506	0.0441667	0.25211	0.730382	-0.942978	19	25	0.76	4	0.0421053
ENSG00000111452.12	0.000221524	0.0695107	0.0445697	0.0544752	0.0443482	200.196	25	46	0.543478	95	1
ENSG00000111490.12	0.421215	0.0613132	0.23076	0.104124	0.190454	-0.452155	27	39	0.692308	30	0.315789
ENSG00000111554.14	-0.0550049	0.0795641	-0.601203	0.134449	0.546198	9.92999	50	64	0.78125	4	0.0421053
ENSG00000111581.9	-0.000130586	0.0423254	-0.157332	0.0669547	0.157202	1203.81	15	24	0.625	24	0.252632
ENSG00000111596.11	0.209297	0.0582623	-0.230998	0.0844426	0.440295	-2.10368	35	59	0.59322	1	0.0105263
ENSG00000111615.13	-0.0495094	0.0163139	-0.0171166	0.0264431	0.0323927	-0.654275	23	23	1	68	0.715789
ENSG00000111642.14	0.00399119	0.0116813	-0.0777973	0.0125667	0.0817885	-20.4923	8	12	0.666667	2	0.0210526
ENSG00000111647.12	0.00253351	0.00776549	-0.250709	0.0160991	0.253243	-99.9573	24	29	0.827586	0	0
ENSG00000111652.9	-0.0765351	0.0337082	-0.136298	0.0163908	0.059763	0.780857	9	16	0.5625	95	1
ENSG00000111666.10	-0.0370199	0.0450973	0.0851818	0.10958	0.122202	-3.30097	26	31	0.83871	61	0.642105
ENSG00000111671.9	0.21958	0.0937485	0.149781	0.147022	0.0697987	-0.317873	31	41	0.756098	72	0.757895
ENSG00000111678.10	-0.0489529	0.0187024	-0.00570269	0.0068595	0.0432502	-0.883506	8	15	0.533333	31	0.326316
ENSG00000111696.11	0.361227	0.0782133	0.948255	0.166376	0.587028	1.6251	44	54	0.814815	12	0.126316
ENSG00000111725.10	-0.00362491	0.0276312	0.0497555	0.083823	0.0533804	-14.726	26	37	0.702703	88	0.926316
ENSG00000111728.10	-0.310857	0.123148	1.13739	0.301224	1.44825	-4.65889	51	62	0.822581	2	0.0210526
ENSG00000111729.13	-0.159046	0.0638051	-0.174877	0.0632635	0.0158305	0.0995339	21	41	0.512195	95	1
ENSG00000111731.12	0.0608139	0.0242401	0.370583	0.0571569	0.309769	5.09372	34	35	0.971429	1	0.0105263
ENSG00000111732.10	-0.118247	0.0105325	0.00485542	0.00359225	0.123103	-1.04106	4	27	0.148148	0	0
ENSG00000111752.10	-0.0191401	0.0225816	0.0208218	0.028111	0.0399619	-2.08786	15	21	0.714286	78	0.821053
ENSG00000111775.2	0.000561957	0.000834916	0.035075	0.00180961	0.0345131	61.4158	2	2	1	1	0.0105263
ENSG00000111817.16	-0.194329	0.0430728	-0.119338	0.100718	0.0749913	-0.385899	57	70	0.814286	67	0.705263
ENSG00000111832.12	-0.034377	0.0224789	0.128564	0.0328196	0.162941	-4.73982	22	31	0.709677	2	0.0210526
ENSG00000111834.12	0.044454	0.0103258	-0.0910328	0.00938715	0.135487	-3.0478	1	7	0.142857	0	0
ENSG00000111837.11	-0.00288135	0.0206176	0.0109412	0.00765854	0.0138226	-4.79726	5	6	0.833333	92	0.968421
ENSG00000111846.16	-0.349352	0.0892818	-0.237969	0.179631	0.111383	-0.318828	22	23	0.956522	58	0.610526
ENSG00000111850.10	0.0851526	0.0265523	0.00472275	0.114744	0.0804298	-0.944538	41	43	0.953488	40	0.421053
ENSG00000111860.13	-0.0221824	0.0346248	-0.0425075	0.0477652	0.0203251	0.916273	43	44	0.977273	94	0.989474
ENSG00000111863.12	-0.0888105	0.0840969	-0.108698	0.0976397	0.0198872	0.223929	21	29	0.724138	83	0.873684
ENSG00000111875.7	0.123256	0.0834918	0.0108334	0.0687027	0.112423	-0.912106	25	39	0.641026	94	0.989474
ENSG00000111877.17	0.122831	0.0293861	-0.0150398	0.0481752	0.137871	-1.12244	22	26	0.846154	34	0.357895
ENSG00000111880.15	0.0401407	0.033663	0.285576	0.0265796	0.245435	6.11437	11	11	1	0	0
ENSG00000111885.6	0.0111744	0.0113687	-0.106214	0.0229139	0.117389	-10.5051	29	30	0.966667	2	0.0210526
ENSG00000111886.10	0.111224	0.0369509	0.112237	0.0406258	0.00101318	0.00910934	5	6	0.833333	95	1
ENSG00000111897.6	-0.0861886	0.0141606	-0.0944975	0.0478617	0.00830894	0.0964042	33	35	0.942857	53	0.557895
ENSG00000111906.17	-0.549248	0.147029	-0.593441	0.138432	0.0441933	0.0804615	34	56	0.607143	94	0.989474
ENSG00000111912.19	0.00798754	0.0242341	0.0723292	0.027754	0.0643417	8.05526	7	11	0.636364	52	0.547368
ENSG00000111913.17	-0.0961499	0.00564422	-7.72948e-06	0.0138492	0.0961421	-0.99992	13	16	0.8125	0	0
ENSG00000111962.7	0.0743589	0.0602541	-0.0602969	0.0724187	0.134656	-1.81089	47	65	0.723077	72	0.757895
ENSG00000112031.15	-0.462136	0.110465	-0.252922	0.253312	0.209215	-0.452712	18	19	0.947368	49	0.515789
ENSG00000112053.13	0.0427028	0.0325836	0.127575	0.0586687	0.0848726	1.98752	20	23	0.869565	53	0.557895
ENSG00000112078.13	0.0611923	0.0204316	-0.0523025	0.0338264	0.113495	-1.85472	9	15	0.6	2	0.0210526
ENSG00000112079.8	0.0224282	0.0270771	0.0326479	0.0185869	0.0102197	0.455661	10	23	0.434783	95	1
ENSG00000112110.9	-0.281053	0.0567191	-0.267097	0.12538	0.0139563	-0.049657	37	42	0.880952	52	0.547368
ENSG00000112137.17	-0.0349049	0.0603622	-0.017447	0.0674906	0.0174579	-0.500156	12	22	0.545455	93	0.978947
ENSG00000112139.14	-1.21767	0.462684	-0.987918	0.518587	0.229752	-0.188682	35	51	0.686275	78	0.821053
ENSG00000112149.9	-0.0209006	0.0281955	-0.0955192	0.0321126	0.0746186	3.57017	4	6	0.666667	37	0.389474
ENSG00000112159.11	-0.0558804	0.000283411	0	0	0.0558804	-1	0	18	0	0	0
ENSG00000112167.9	-0.467991	0.0631025	-0.0477397	0.112818	0.420252	-0.89799	11	12	0.916667	9	0.0947368
ENSG00000112195.8	0.0117475	0.00564152	-0.0407375	0.00325425	0.052485	-4.46776	2	8	0.25	0	0
ENSG00000112210.11	0.0404386	0.0459087	0.375049	0.0362986	0.33461	8.27453	12	13	0.923077	2	0.0210526
ENSG00000112232.8	-0.060727	0.0296062	0.00219933	0.00962923	0.0629263	-1.03622	5	10	0.5	90	0.947368
ENSG00000112237.12	-0.0397724	0.0305319	0.0819742	0.0130889	0.121747	-3.06108	32	41	0.780488	0	0
ENSG00000112249.13	-0.0393938	0.0265324	-0.048564	0.0619244	0.00917024	0.232784	22	26	0.846154	65	0.684211
ENSG00000112282.17	-0.0649396	0.0300987	-0.0920043	0.0251156	0.0270647	0.416768	7	8	0.875	95	1
ENSG00000112290.12	-0.13145	0.13766	-0.141956	0.188168	0.0105059	0.0799227	54	86	0.627907	93	0.978947
ENSG00000112294.12	-0.0737304	0.065788	-0.119606	0.0417391	0.0458751	0.622201	26	38	0.684211	95	1
ENSG00000112297.14	-0.0540213	0.0201009	-0.0428853	0.0264946	0.011136	-0.20614	5	6	0.833333	86	0.905263
ENSG00000112299.7	0.415817	0.12809	0.395611	0.0933653	0.020206	-0.0485935	61	67	0.910448	95	1
ENSG00000112303.13	-0.121684	0.0563581	-0.404396	0.13222	0.282712	2.32333	30	36	0.833333	12	0.126316
ENSG00000112305.14	0.229463	0.0502973	0.517805	0.134038	0.288342	1.2566	31	39	0.794872	10	0.105263
ENSG00000112308.12	0.0593289	0.0421073	0.250272	0.0434303	0.190943	3.21838	9	13	0.692308	21	0.221053
ENSG00000112339.14	0.0462885	0.0397394	-0.00313384	0.0360184	0.0494223	-1.0677	18	20	0.9	95	1
ENSG00000112343.10	-0.143242	0.0313782	-0.214079	0.070943	0.0708365	0.494522	37	43	0.860465	66	0.694737
ENSG00000112357.12	-0.00559419	0.0184561	-5.41931e-05	0.000528209	0.00554	-0.990313	1	2	0.5	1	0.0105263
ENSG00000112425.14	-0.144795	0.0556889	-0.354443	0.0452843	0.209649	1.4479	41	46	0.891304	17	0.178947
ENSG00000112486.15	-0.0224513	0.0243667	-0.0512366	0.0522651	0.0287852	1.28212	8	9	0.888889	62	0.652632
ENSG00000112511.17	0.0134217	0.0288752	0.118731	0.0204544	0.105309	7.84619	9	18	0.5	16	0.168421
ENSG00000112514.15	0.0590249	0.049076	0.107967	0.0473024	0.0489418	0.829172	28	41	0.682927	95	1
ENSG00000112531.16	0.39518	0.0209155	-0.0294375	0.0509139	0.424617	-1.07449	20	32	0.625	0	0
ENSG00000112578.9	-0.0713292	0.0388153	-0.0515127	0.0478024	0.0198164	-0.277817	18	30	0.6	95	1
ENSG00000112584.13	-0.00814942	0.0209775	-0.0951117	0.0658256	0.0869622	10.671	27	31	0.870968	50	0.526316
ENSG00000112592.13	-0.111238	0.0193333	0.100226	0.0218315	0.211464	-1.90101	14	24	0.583333	0	0
ENSG00000112599.8	0.284414	0.0440699	0.0117058	0.0339847	0.272708	-0.958842	8	15	0.533333	5	0.0526316
ENSG00000112619.7	0.181076	0.0344706	-0.0312423	0.0451972	0.212318	-1.17254	10	23	0.434783	3	0.0315789
ENSG00000112624.12	0.0307866	0.0149509	0.0668238	0.0195782	0.0360372	1.17055	10	12	0.833333	54	0.568421
ENSG00000112640.14	-0.0917999	0.0203054	-0.23199	0.0319726	0.14019	1.52712	10	13	0.769231	9	0.0947368
ENSG00000112655.15	-0.0866197	0.0678427	0.0967352	0.0556643	0.183355	-2.11678	25	31	0.806452	61	0.642105
ENSG00000112659.13	-0.0494755	0.0414766	-0.0751291	0.00658262	0.0256536	0.51851	5	8	0.625	95	1
ENSG00000112667.12	0.00550325	0.0269441	0.0231798	0.0103019	0.0176765	3.21201	13	29	0.448276	95	1
ENSG00000112685.13	-0.470333	0.0825632	-0.0989613	0.117626	0.371372	-0.789593	57	82	0.695122	15	0.157895
ENSG00000112697.15	0.112427	0.0199139	0.0249471	0.041515	0.08748	-0.778104	20	26	0.769231	15	0.157895
ENSG00000112699.10	-0.0117485	0.0305439	0.107365	0.0291977	0.119113	-10.1386	5	14	0.357143	16	0.168421
ENSG00000112701.17	0.0688989	0.057067	-0.207542	0.0751303	0.276441	-4.01227	29	38	0.763158	10	0.105263
ENSG00000112759.16	0.0520828	0.0246382	0	0	0.0520828	-1	0	6	0	95	1
ENSG00000112763.15	-0.505381	0.117124	0.0721675	0.139966	0.577549	-1.1428	34	40	0.85	11	0.115789
ENSG00000112787.12	-0.0557477	0.0578708	-0.084149	0.0355672	0.0284014	0.509463	9	32	0.28125	95	1
ENSG00000112799.8	0.297765	0.0714084	0.111505	0.0973038	0.186261	-0.625529	26	43	0.604651	66	0.694737
ENSG00000112812.15	0.0245291	0.0751243	-1.23342	0.115448	1.25795	-51.2839	45	60	0.75	0	0
ENSG00000112874.9	-0.0171064	0.0378822	-0.0660057	0.0320043	0.0488993	2.85853	4	9	0.444444	95	1
ENSG00000112877.7	0.084881	0.0605173	-0.15722	0.0458088	0.242101	-2.85224	18	39	0.461538	3	0.0315789
ENSG00000112893.9	-0.115943	0.0394157	-0.116213	0.0705772	0.000269621	0.00232547	13	15	0.866667	80	0.842105
ENSG00000112941.13	0.101946	0.0140288	0.0610843	0.00521041	0.0408616	-0.400817	6	13	0.461538	4	0.0421053
ENSG00000112977.15	-0.0757217	0.0859807	0.190925	0.152314	0.266647	-3.52141	46	85	0.541176	46	0.484211
ENSG00000112992.16	-0.00289954	0.0485192	0.185335	0.0535655	0.188234	-64.9186	45	57	0.789474	33	0.347368
ENSG00000113083.13	0.100661	0.0389636	-0.174442	0.0287775	0.275103	-2.73297	13	22	0.590909	0	0
ENSG00000113119.12	0.0335598	0.0353875	0.222994	0.0520648	0.189435	5.64468	18	22	0.818182	9	0.0947368
ENSG00000113141.17	0.0622882	0.021741	0.0787166	0.0345951	0.0164284	0.263748	6	6	1	68	0.715789
ENSG00000113231.13	-0.734872	0.0683359	-0.101189	0.0796556	0.633683	-0.862303	6	10	0.6	0	0
ENSG00000113240.12	-0.247495	0.105481	-0.322429	0.153727	0.0749334	0.302767	38	64	0.59375	95	1
ENSG00000113249.12	0.371438	0.0406959	-0.00734077	0.0498182	0.378779	-1.01976	24	42	0.571429	0	0
ENSG00000113263.12	-0.00198919	0.024736	0.0607309	0.0199244	0.0627201	-31.5304	17	22	0.772727	79	0.831579
ENSG00000113269.13	7.74468e-05	0.00122331	0	0	7.74468e-05	-1	0	4	0	95	1
ENSG00000113273.15	0.10746	0.106616	0.39004	0.120693	0.28258	2.62964	30	46	0.652174	53	0.557895
ENSG00000113282.13	0.0662732	0.0470405	-0.0550593	0.038478	0.121332	-1.83079	32	51	0.627451	58	0.610526
ENSG00000113296.14	-0.0392576	0.0294501	-0.168064	0.0305248	0.128806	3.28105	25	25	1	19	0.2
ENSG00000113303.11	-0.128941	0.157419	-0.366327	0.155397	0.237387	1.84105	34	53	0.641509	95	1
ENSG00000113318.9	-0.271233	0.168103	-0.169707	0.292287	0.101526	-0.374313	30	41	0.731707	88	0.926316
ENSG00000113356.11	0.136376	0.0490268	0.237308	0.0976549	0.100932	0.740098	18	20	0.9	65	0.684211
ENSG00000113360.16	0.0956221	0.0556517	0.43209	0.078159	0.336468	3.51873	26	32	0.8125	13	0.136842
ENSG00000113368.11	-0.0924258	0.024307	-0.0610806	0.0351787	0.0313453	-0.33914	32	47	0.680851	93	0.978947
ENSG00000113407.13	-0.00135312	0.00757788	-0.132467	0.0170382	0.131113	96.8971	7	10	0.7	0	0
ENSG00000113441.15	-0.120849	0.0237149	-0.14456	0.0478561	0.0237102	0.196197	43	66	0.651515	80	0.842105
ENSG00000113448.18	0.0023088	0.00997724	0.0349647	0.0102143	0.0326559	14.1441	27	28	0.964286	34	0.357895
ENSG00000113504.20	-0.805418	0.23301	-0.307472	0.153217	0.497946	-0.618246	5	16	0.3125	40	0.421053
ENSG00000113532.12	0.00437946	0.0150419	-0.0603971	0.0221066	0.0647765	-14.791	30	42	0.714286	57	0.6
ENSG00000113558.18	-0.0357318	0.0310028	0.0942635	0.0272942	0.129995	-3.63809	13	17	0.764706	86	0.905263
ENSG00000113649.11	0.164431	0.00717936	-0.00525823	0.00638192	0.169689	-1.03198	3	11	0.272727	0	0
ENSG00000113657.12	-0.181551	0.0619669	-0.203157	0.0569936	0.0216062	0.119009	11	18	0.611111	95	1
ENSG00000113658.16	0.115669	0.0374511	0.267661	0.0656883	0.151992	1.31402	31	36	0.861111	28	0.294737
ENSG00000113716.12	0.0623057	0.0265788	0.0669493	0.0379879	0.00464359	0.0745291	9	9	1	86	0.905263
ENSG00000113734.17	0.0540335	0.0219437	-0.331842	0.0163559	0.385875	-7.14141	13	20	0.65	0	0
ENSG00000113742.12	-0.138851	0.0200892	0.072411	0.0253292	0.211262	-1.5215	7	11	0.636364	0	0
ENSG00000113758.13	-0.106328	0.0504233	-0.178844	0.0845991	0.072516	0.682001	17	22	0.772727	91	0.957895
ENSG00000113790.10	0.157675	0.0475161	-0.0852409	0.0987175	0.242916	-1.54061	32	34	0.941176	21	0.221053
ENSG00000113811.10	-0.056979	0.019657	-0.120298	0.0170026	0.0633187	1.11126	11	15	0.733333	66	0.694737
ENSG00000113845.9	-0.0409004	0.0195248	-0.0686271	0.0280531	0.0277267	0.677908	31	35	0.885714	88	0.926316
ENSG00000113851.14	0.0461091	0.0199823	0.0187724	0.0166912	0.0273367	-0.59287	4	8	0.5	95	1
ENSG00000113971.19	-0.605299	0.179679	-0.208532	0.15564	0.396766	-0.655489	37	49	0.755102	69	0.726316
ENSG00000114013.15	-0.102674	0.0524119	-0.0765589	0.0461076	0.0261146	-0.254346	53	56	0.946429	95	1
ENSG00000114023.15	-0.187314	0.0206579	0.0029286	0.0157737	0.190243	-1.01563	5	10	0.5	0	0
ENSG00000114030.12	0.0606123	0.0431791	-0.0341473	0.0314062	0.0947596	-1.56337	27	47	0.574468	82	0.863158
ENSG00000114054.13	0.156856	0.0353279	0.0397621	0.038931	0.117094	-0.746505	12	15	0.8	35	0.368421
ENSG00000114125.13	-0.00930467	0.057971	0.04248	0.0538216	0.0517847	-5.56545	57	81	0.703704	94	0.989474
ENSG00000114126.17	0.143648	0.0381455	-0.017132	0.0468845	0.16078	-1.11926	33	44	0.75	30	0.315789
ENSG00000114166.7	-0.171836	0.0509644	-0.153992	0.0877777	0.0178443	-0.103845	32	43	0.744186	78	0.821053
ENSG00000114315.3	-0.0387904	0.0477378	-0.151909	0.0528976	0.113118	2.91615	11	14	0.785714	95	1
ENSG00000114331.13	-0.0137591	0.00473351	0	0	0.0137591	-1	0	4	0	95	1
ENSG00000114353.16	-0.00456016	0.0233045	0.0293553	0.0245796	0.0339155	-7.43735	6	9	0.666667	83	0.873684
ENSG00000114354.13	-0.289485	0.0613104	-0.110639	0.11989	0.178846	-0.617808	17	23	0.73913	58	0.610526
ENSG00000114405.10	-0.126778	0.086645	-0.247076	0.167822	0.120298	0.948886	19	20	0.95	59	0.621053
ENSG00000114439.18	0.0347281	0.038737	-0.080443	0.0552123	0.115171	-3.31637	33	53	0.622642	33	0.347368
ENSG00000114446.4	-0.162821	0.0465401	-0.121189	0.0449073	0.0416317	-0.25569	21	24	0.875	95	1
ENSG00000114473.13	-0.183611	0.0288718	0.113227	0.0252035	0.296838	-1.61667	12	16	0.75	0	0
ENSG00000114491.13	0.0856451	0.0283568	0.0729191	0.0454415	0.012726	-0.14859	5	5	1	73	0.768421
ENSG00000114520.10	0.0634294	0.0246544	0.149415	0.0426002	0.085986	1.35562	18	18	1	36	0.378947
ENSG00000114544.16	0.082201	0.119562	0.161936	0.132448	0.0797348	0.969997	71	92	0.771739	95	1
ENSG00000114554.11	0.0499025	0.0238229	0.0116982	0.0331873	0.0382043	-0.765579	17	18	0.944444	73	0.768421
ENSG00000114626.17	-0.00866888	0.0211084	-0.0370668	0.0185845	0.0283979	3.27585	14	23	0.608696	95	1
ENSG00000114631.10	-0.0581387	0.122773	-0.145073	0.182674	0.0869345	1.49529	11	25	0.44	82	0.863158
ENSG00000114650.18	-0.0462566	0.0218567	-0.0026611	0.00948348	0.0435956	-0.942471	6	14	0.428571	90	0.947368
ENSG00000114670.13	-0.00970904	0.0814187	0.480366	0.10576	0.490075	-50.4761	39	48	0.8125	1	0.0105263
ENSG00000114735.9	0.0562343	0.0141217	-0.0188923	0.0147269	0.0751266	-1.33596	8	22	0.363636	8	0.0842105
ENSG00000114738.10	0.027958	0.0328664	0.0304014	0.0282626	0.00244337	0.0873943	18	46	0.391304	95	1
ENSG00000114739.13	-0.237543	0.0534993	-0.00448931	0.0895491	0.233054	-0.981101	14	19	0.736842	13	0.136842
ENSG00000114745.13	0.0738985	0.0472556	-0.018552	0.055974	0.0924505	-1.25105	64	74	0.864865	83	0.873684
ENSG00000114770.16	-0.396265	0.0942982	-0.112001	0.0826598	0.284264	-0.717359	28	37	0.756757	29	0.305263
ENSG00000114779.19	-0.00591505	0.00506873	-0.00782247	0.00535458	0.00190742	0.322469	1	7	0.142857	73	0.768421
ENSG00000114796.15	-0.100013	0.0193918	-0.151969	0.0396358	0.0519564	0.519499	27	29	0.931034	60	0.631579
ENSG00000114812.12	0.163897	0.0875279	-0.150431	0.109589	0.314328	-1.91784	19	28	0.678571	27	0.284211
ENSG00000114850.6	-0.046527	0.0330473	0.0130903	0.0442447	0.0596173	-1.28135	22	24	0.916667	72	0.757895
ENSG00000114853.13	-0.169209	0.0286763	-0.103527	0.0467642	0.0656818	-0.388169	38	46	0.826087	59	0.621053
ENSG00000114857.17	-0.0704123	0.0114887	-0.0513573	0.0337108	0.0190549	-0.270619	19	24	0.791667	58	0.610526
ENSG00000114859.15	0.103937	0.041627	0.14674	0.0392025	0.042803	0.411818	5	10	0.5	94	0.989474
ENSG00000114956.19	0.00384239	0.0271883	0.200114	0.071682	0.196272	51.0806	8	15	0.533333	0	0
ENSG00000114988.11	0.0588878	0.031617	0.1276	0.0392233	0.0687123	1.16683	4	5	0.8	79	0.831579
ENSG00000115009.11	0.362862	0.110029	-0.345929	0.0378991	0.708791	-1.95334	22	38	0.578947	0	0
ENSG00000115053.15	-0.0153366	0.0233764	-0.0626262	0.0317425	0.0472896	3.08344	19	39	0.487179	83	0.873684
ENSG00000115073.7	0	0	0	0	0		0	2	0	0	0
ENSG00000115084.13	0.00486962	0.0290487	-0.10213	0.0389552	0.107	-21.9729	30	35	0.857143	16	0.168421
ENSG00000115091.11	-0.00740349	0.0126864	-0.0447561	0.0150347	0.0373526	5.04527	34	56	0.607143	63	0.663158
ENSG00000115107.19	-0.109449	0.0991862	-0.264553	0.131759	0.155104	1.41714	17	22	0.772727	82	0.863158
ENSG00000115109.13	0.0214178	0.0217994	-0.0621708	0.0440838	0.0835886	-3.90277	9	13	0.692308	41	0.431579
ENSG00000115112.7	0.601035	0.138046	0.370486	0.202862	0.230549	-0.383587	14	18	0.777778	62	0.652632
ENSG00000115129.13	0.0277439	0.043243	-0.617565	0.0530517	0.645309	-23.2595	33	33	1	0	0
ENSG00000115137.11	0.307514	0.0755332	0.374182	0.1271	0.0666684	0.216798	21	21	1	76	0.8
ENSG00000115138.10	0.0320696	0.0412797	0.0711375	0.0390639	0.0390679	1.21822	4	7	0.571429	95	1
ENSG00000115159.15	-0.00182232	0.0465236	0.0999668	0.0539693	0.101789	-55.8568	21	46	0.456522	71	0.747368
ENSG00000115216.13	0.0261914	0.0438999	-0.0186351	0.0276832	0.0448265	-1.7115	20	35	0.571429	95	1
ENSG00000115232.13	-0.0969454	0.0659168	-0.159606	0.070362	0.0626607	0.646351	22	29	0.758621	91	0.957895
ENSG00000115234.10	-0.00301289	0.0164023	-0.0650027	0.0177696	0.0619899	20.5749	28	32	0.875	13	0.136842
ENSG00000115255.10	0.545477	0.083618	0.0815301	0.0335984	0.463947	-0.850534	8	56	0.142857	0	0
ENSG00000115257.15	0.0723373	0.0577743	0	0	0.0723373	-1	0	8	0	95	1
ENSG00000115274.14	-0.130544	0.0363311	-0.0175425	0.0428114	0.113001	-0.86562	5	6	0.833333	30	0.315789
ENSG00000115282.19	-0.0065477	0.00437205	-0.00827275	0.00552981	0.00172504	0.263458	2	10	0.2	74	0.778947
ENSG00000115290.9	-0.107311	0.0647764	-0.204769	0.111551	0.0974581	0.908183	15	19	0.789474	56	0.589474
ENSG00000115295.19	-0.186897	0.0472318	0.0029839	0.0384302	0.189881	-1.01597	42	54	0.777778	7	0.0736842
ENSG00000115306.15	0.244414	0.207176	0.215809	0.211984	0.028605	-0.117035	32	38	0.842105	90	0.947368
ENSG00000115310.17	-0.0109694	0.00908554	0.0147963	0.0074244	0.0257657	-2.34887	9	9	1	59	0.621053
ENSG00000115317.11	-0.0919991	0.060663	-0.0353905	0.0113579	0.0566086	-0.615317	2	3	0.666667	93	0.978947
ENSG00000115318.11	0.438272	0.0138634	0.0736867	0.0204702	0.364585	-0.83187	3	5	0.6	0	0
ENSG00000115325.13	0.318079	0.0347416	0.031351	0.034335	0.286728	-0.901436	25	34	0.735294	0	0
ENSG00000115350.11	0.0558805	0.0234144	0.0520811	0.0317002	0.00379937	-0.067991	17	30	0.566667	93	0.978947
ENSG00000115364.13	-0.0146729	0.0102225	-0.0756401	0.0196777	0.0609672	4.1551	8	8	1	19	0.2
ENSG00000115365.11	0.071893	0.0112898	0.0393906	0.0195908	0.0325024	-0.452094	11	12	0.916667	50	0.526316
ENSG00000115368.9	-0.0141074	0.0386921	-0.514609	0.0554919	0.500502	35.4779	24	30	0.8	0	0
ENSG00000115419.12	0.0346056	0.0216626	0.0472758	0.0381656	0.0126703	0.366134	19	25	0.76	88	0.926316
ENSG00000115446.11	-0.0192682	0.00881649	-0.000762749	0.0113718	0.0185055	-0.960414	11	15	0.733333	66	0.694737
ENSG00000115457.9	0.227181	0.280583	0.530319	0.313512	0.303138	1.33435	39	58	0.672414	94	0.989474
ENSG00000115459.17	-0.272335	0.0207898	-0.00644661	0.0135183	0.265889	-0.976328	7	14	0.5	0	0
ENSG00000115486.11	0.225725	0.0776073	0.697342	0.165827	0.471617	2.08934	23	25	0.92	5	0.0526316
ENSG00000115507.9	-0.0133844	0.066864	0.397471	0.103353	0.410856	-30.6965	19	20	0.95	9	0.0947368
ENSG00000115523.16	-0.178645	0.0558117	0.255985	0.124774	0.43463	-2.43292	26	34	0.764706	4	0.0421053
ENSG00000115524.15	-0.0458108	0.00853919	-0.0198576	0.00457632	0.0259531	-0.566529	5	19	0.263158	0	0
ENSG00000115525.17	-0.224572	0.0536136	-0.142616	0.0568644	0.0819564	-0.364944	60	83	0.722892	95	1
ENSG00000115526.10	0.0986223	0.0273562	0.056494	0.0314719	0.0421283	-0.427168	11	13	0.846154	71	0.747368
ENSG00000115561.15	0.0128057	0.0115952	-0.0178409	0.0166629	0.0306465	-2.3932	11	12	0.916667	32	0.336842
ENSG00000115568.15	0.0368015	0.0312472	0.418269	0.107219	0.381468	10.3656	21	22	0.954545	0	0
ENSG00000115604.10	-0.048164	0.016887	-0.0661217	0.0310929	0.0179577	0.372845	38	42	0.904762	87	0.915789
ENSG00000115607.9	0.175291	0.0311603	0.390495	0.146594	0.215204	1.22769	111	119	0.932773	23	0.242105
ENSG00000115652.14	-0.0710735	0.0205634	-0.0725774	0.0454248	0.00150386	0.0211592	9	11	0.818182	63	0.663158
ENSG00000115661.13	0.0101956	0.016242	0.0102521	0.0043464	5.65042e-05	0.00554199	2	4	0.5	95	1
ENSG00000115677.16	-0.0567116	0.037008	-0.0808345	0.0440917	0.0241229	0.425361	36	57	0.631579	94	0.989474
ENSG00000115687.13	-0.213921	0.0736688	-0.283427	0.210392	0.069506	0.324915	34	39	0.871795	54	0.568421
ENSG00000115738.9	-0.103218	0.0239593	-0.0400266	0.0261932	0.0631912	-0.612212	16	18	0.888889	30	0.315789
ENSG00000115750.16	0.277291	0.100656	0.292177	0.137187	0.0148865	0.0536857	65	89	0.730337	89	0.936842
ENSG00000115756.12	0.191585	0.108155	0.420295	0.170837	0.228711	1.19378	49	99	0.494949	69	0.726316
ENSG00000115808.11	-0.134004	0.0393021	-0.0530377	0.0391664	0.0809664	-0.604208	21	32	0.65625	92	0.968421
ENSG00000115816.14	-0.0169101	0.00965371	0.00181924	0.0057319	0.0187293	-1.10758	8	11	0.727273	95	1
ENSG00000115825.9	-0.2766	0.0400312	-0.0176539	0.038901	0.258946	-0.936175	25	37	0.675676	0	0
ENSG00000115841.19	-0.0861402	0.0241747	-0.0343851	0.0226959	0.0517551	-0.600824	13	19	0.684211	45	0.473684
ENSG00000115866.10	0.101978	0.0304549	0.37446	0.0603064	0.272482	2.67196	38	40	0.95	1	0.0105263
ENSG00000115875.18	-0.0101555	0.0219267	0.0247674	0.0271321	0.0349229	-3.43881	23	29	0.793103	74	0.778947
ENSG00000115896.15	-0.445804	0.0550685	-0.342215	0.0315149	0.10359	-0.232365	13	29	0.448276	76	0.8
ENSG00000115902.10	0.0399676	0.0292296	0.0306298	0.0326098	0.00933775	-0.233633	8	9	0.888889	90	0.947368
ENSG00000115919.14	0.39875	0.134017	1.21644	0.246781	0.817693	2.05064	58	69	0.84058	9	0.0947368
ENSG00000115956.9	0.352634	0.0375987	-0.0114233	0.072118	0.364057	-1.03239	49	66	0.742424	0	0
ENSG00000115998.7	0.025554	0.0374241	-0.00273709	0.0387454	0.0282911	-1.10711	18	20	0.9	95	1
ENSG00000116014.9	0.00799048	0.00711185	0.0425512	0.00422077	0.0345607	4.32524	2	5	0.4	95	1
ENSG00000116030.16	-0.167892	0.0344171	-0.0755872	0.0385045	0.0923051	-0.549788	17	32	0.53125	40	0.421053
ENSG00000116032.5	0.852544	0.172379	-0.0948418	0.0500846	0.947386	-1.11125	6	44	0.136364	0	0
ENSG00000116062.14	0.122838	0.0837526	0.0714988	0.108927	0.0513396	-0.417944	43	60	0.716667	93	0.978947
ENSG00000116096.5	-0.010486	0.0178144	-0.143096	0.0219222	0.13261	12.6464	6	6	1	2	0.0210526
ENSG00000116106.11	0.0820247	0.0638144	-0.0940432	0.0722929	0.176068	-2.14652	18	19	0.947368	49	0.515789
ENSG00000116120.9	-0.0728313	0.0357238	-0.137502	0.038227	0.064671	0.887955	39	63	0.619048	84	0.884211
ENSG00000116127.17	0.0572975	0.0266126	0.141599	0.0352872	0.0843019	1.4713	15	15	1	43	0.452632
ENSG00000116151.13	-0.185669	0.0663221	-0.431825	0.0785549	0.246156	1.32578	7	15	0.466667	20	0.210526
ENSG00000116157.5	-0.591487	0.161367	-0.515028	0.294927	0.0764585	-0.129265	28	44	0.636364	86	0.905263
ENSG00000116161.17	-0.0962698	0.0435547	-0.0486074	0.0599331	0.0476624	-0.495092	11	12	0.916667	92	0.968421
ENSG00000116171.17	0.114003	0.059731	0.40982	0.103156	0.295817	2.59482	24	46	0.521739	15	0.157895
ENSG00000116198.12	-0.265637	0.0860209	-0.010816	0.155937	0.254821	-0.959283	31	38	0.815789	57	0.6
ENSG00000116199.11	0.0497273	0.0199464	0.0123356	0.0244537	0.0373917	-0.751934	4	5	0.8	62	0.652632
ENSG00000116205.12	0.0126843	0.0541388	0.38067	0.0506169	0.367986	29.0112	21	26	0.807692	6	0.0631579
ENSG00000116213.15	0.119883	0.060657	0.0282424	0.0146565	0.0916411	-0.764418	2	8	0.25	95	1
ENSG00000116237.15	0.0521744	0.0640752	0.0735188	0.0290238	0.0213445	0.409099	21	42	0.5	95	1
ENSG00000116260.16	-0.532666	0.155236	-0.300831	0.218348	0.231835	-0.435235	23	27	0.851852	68	0.715789
ENSG00000116266.10	-0.00497546	0.00910848	-0.00386136	0.0108068	0.00111411	-0.22392	53	56	0.946429	93	0.978947
ENSG00000116273.5	-0.0396655	0.058574	-0.241853	0.0896456	0.202188	5.09732	18	20	0.9	36	0.378947
ENSG00000116285.12	-0.0548281	0.0419204	-0.0694949	0.0434786	0.0146667	0.267504	1	1	1	77	0.810526
ENSG00000116288.12	0.00568493	0.0409373	0.106399	0.0485787	0.100714	17.7159	18	28	0.642857	94	0.989474
ENSG00000116299.16	0.209063	0.202774	-0.279316	0.399531	0.488378	-2.33604	31	63	0.492063	61	0.642105
ENSG00000116329.10	-0.163248	0.100647	-0.060947	0.0589769	0.102301	-0.626659	11	14	0.785714	80	0.842105
ENSG00000116337.15	-0.0569302	0.0458121	-0.165141	0.0503442	0.108211	1.90076	9	17	0.529412	95	1
ENSG00000116396.14	-0.125501	0.0661795	-0.373401	0.0739371	0.247901	1.97529	33	40	0.825	31	0.326316
ENSG00000116406.18	-0.0412367	0.0130134	-0.0243356	0.0195097	0.0169011	-0.409857	5	5	1	58	0.610526
ENSG00000116473.14	-0.0160058	0.0249977	0.0186907	0.0257504	0.0346965	-2.16774	51	59	0.864407	79	0.831579
ENSG00000116497.17	0.284306	0.0799007	-0.109521	0.0309468	0.393828	-1.38522	7	20	0.35	0	0
ENSG00000116521.10	0.076843	0.0263544	0.0500804	0.0325971	0.0267626	-0.348277	28	44	0.636364	92	0.968421
ENSG00000116574.5	-0.0782754	0.047777	0.0959353	0.0614792	0.174211	-2.22561	19	25	0.76	59	0.621053
ENSG00000116641.17	0.11019	0.0603353	-0.0771359	0.119047	0.187326	-1.70003	65	77	0.844156	44	0.463158
ENSG00000116661.9	-0.608104	0.130858	-0.0748465	0.0274601	0.533257	-0.876918	3	14	0.214286	0	0
ENSG00000116663.10	-0.0683487	0.0586065	-0.0839587	0.0366234	0.0156099	0.228386	15	31	0.483871	95	1
ENSG00000116678.19	0.185045	0.0575061	0.153531	0.0515625	0.0315139	-0.170304	16	20	0.8	95	1
ENSG00000116679.15	0.0346168	0.014324	0.0591471	0.0198508	0.0245304	0.708626	11	12	0.916667	76	0.8
ENSG00000116685.15	-0.10804	0.04678	-0.142012	0.0898876	0.0339717	0.314436	12	24	0.5	81	0.852632
ENSG00000116688.16	-0.647691	0.190149	-0.538389	0.389883	0.109302	-0.168756	14	27	0.518519	62	0.652632
ENSG00000116691.10	-0.279612	0.0616003	-0.200782	0.149205	0.07883	-0.281926	14	25	0.56	67	0.705263
ENSG00000116698.21	-0.193411	0.0366299	0.0428188	0.0431605	0.23623	-1.22139	24	29	0.827586	0	0
ENSG00000116704.7	-0.240995	0.0796246	0.0369165	0.0993295	0.277911	-1.15318	59	101	0.584158	89	0.936842
ENSG00000116711.9	0.0434021	0.0150808	0.0302588	0.0203795	0.0131433	-0.302827	6	8	0.75	90	0.947368
ENSG00000116729.13	0.709308	0.133404	0.23323	0.113237	0.476077	-0.671186	26	41	0.634146	3	0.0315789
ENSG00000116741.7	0.123537	0.0597347	0.141937	0.102021	0.0183998	0.148941	29	45	0.644444	78	0.821053
ENSG00000116752.5	-0.0375466	0.0297733	-0.0500046	0.0459507	0.0124581	0.331803	8	10	0.8	94	0.989474
ENSG00000116761.11	-0.0351496	0.0386461	-0.023247	0.0836714	0.0119026	-0.338626	12	12	1	74	0.778947
ENSG00000116783.14	0.267057	0.0707088	0.194899	0.116898	0.0721572	-0.270194	31	50	0.62	92	0.968421
ENSG00000116786.11	0.10137	0.023935	0.062052	0.0482561	0.0393184	-0.387869	25	26	0.961538	66	0.694737
ENSG00000116791.13	-0.0524438	0.0733594	0.490426	0.203109	0.542869	-10.3515	46	60	0.766667	3	0.0315789
ENSG00000116830.11	0.063279	0.122111	0.828521	0.311709	0.765242	12.0931	13	17	0.764706	27	0.284211
ENSG00000116852.14	-0.0290498	0.0462861	-0.0654016	0.0443204	0.0363518	1.25136	16	19	0.842105	95	1
ENSG00000116857.16	0.267208	0.184021	0.561302	0.0381546	0.294094	1.10062	4	5	0.8	95	1
ENSG00000116871.15	-0.343924	0.063323	-0.139187	0.0762577	0.204736	-0.595295	12	23	0.521739	34	0.357895
ENSG00000116874.11	-0.113985	0.085026	-0.412007	0.0974919	0.298022	2.61456	53	64	0.828125	66	0.694737
ENSG00000116903.7	-0.0141544	0.0103689	0.0357196	0.00607337	0.0498739	-3.52357	11	14	0.785714	0	0
ENSG00000116922.14	0.320223	0.0459005	0.125604	0.131447	0.194619	-0.607761	20	23	0.869565	48	0.505263
ENSG00000116957.12	-0.528315	0.0971187	-0.430691	0.184718	0.0976235	-0.184783	31	61	0.508197	91	0.957895
ENSG00000116962.14	-0.371035	0.069471	0.161025	0.057603	0.53206	-1.43399	29	39	0.74359	0	0
ENSG00000116977.18	-0.0684405	0.0508114	-0.0737629	0.0525224	0.00532238	0.0777665	36	71	0.507042	93	0.978947
ENSG00000116983.12	0.253835	0.0691928	0.26125	0.0537248	0.00741526	0.0292129	34	48	0.708333	95	1
ENSG00000116990.10	-0.0385591	0.0177215	-0.0667572	0.0423548	0.0281981	0.731297	18	21	0.857143	51	0.536842
ENSG00000117054.13	0.0721435	0.0197961	0.253317	0.0462992	0.181173	2.51129	48	68	0.705882	1	0.0105263
ENSG00000117090.14	-0.0688172	0.0458691	-0.131258	0.0429913	0.0624412	0.907348	5	14	0.357143	95	1
ENSG00000117091.9	-0.0142999	0.0454269	0.062519	0.0189756	0.0768189	-5.372	8	17	0.470588	95	1
ENSG00000117115.12	0.405911	0.165989	0.62568	0.323535	0.219769	0.54142	16	19	0.842105	53	0.557895
ENSG00000117151.12	0.0134794	0.0149349	0.0538174	0.0200232	0.040338	2.99256	10	15	0.666667	80	0.842105
ENSG00000117174.10	-0.0201068	0.0242925	-0.0678871	0.0270039	0.0477803	2.37633	25	30	0.833333	74	0.778947
ENSG00000117226.11	-0.118937	0.100064	-0.695562	0.211018	0.576625	4.84814	30	35	0.857143	30	0.315789
ENSG00000117262.18	0.501952	0.119277	-0.225266	0.0752529	0.727219	-1.44878	11	20	0.55	0	0
ENSG00000117280.12	0.0771465	0.0595264	0.0541308	0.111704	0.0230157	-0.298337	16	26	0.615385	79	0.831579
ENSG00000117298.14	-0.0313395	0.0302846	-0.042842	0.00937227	0.0115025	0.367029	13	16	0.8125	95	1
ENSG00000117305.14	0.000865893	0.0173741	-0.0110332	0.0312902	0.0118991	-13.7419	11	12	0.916667	42	0.442105
ENSG00000117385.15	-0.0138025	0.0217817	-0.0235509	0.0345299	0.00974837	0.706274	11	17	0.647059	95	1
ENSG00000117395.12	-0.0119987	0.0150532	0.0364567	0.0147376	0.0484554	-4.0384	15	26	0.576923	68	0.715789
ENSG00000117408.10	0.0391813	0.0405308	0.0898339	0.0414093	0.0506526	1.29277	2	4	0.5	95	1
ENSG00000117410.13	0.0102513	0.024745	0.156506	0.0165033	0.146255	14.2669	8	8	1	14	0.147368
ENSG00000117425.13	-0.159387	0.014673	-0.0109714	0.00703554	0.148416	-0.931165	2	6	0.333333	0	0
ENSG00000117448.13	-0.0293067	0.0108181	-0.0154028	0.0145021	0.0139039	-0.474429	4	4	1	59	0.621053
ENSG00000117450.13	-0.207702	0.0257125	0.0391674	0.0176168	0.24687	-1.18857	13	21	0.619048	0	0
ENSG00000117461.14	0.0860113	0.0267461	0.018367	0.0475498	0.0676443	-0.786458	24	24	1	49	0.515789
ENSG00000117475.13	-0.0255409	0.0152287	-0.156524	0.0380304	0.130983	5.12837	17	17	1	2	0.0210526
ENSG00000117479.12	-0.293438	0.0082665	0.0558925	0.0146458	0.34933	-1.19047	15	26	0.576923	0	0
ENSG00000117480.15	0.00154277	0.0861464	0.0599213	0.102427	0.0583785	37.8401	30	46	0.652174	87	0.915789
ENSG00000117481.10	-0.0252238	0.0536146	0.889567	0.110467	0.91479	-36.267	43	53	0.811321	0	0
ENSG00000117500.12	0.0979924	0.00792223	0.0566002	0.011445	0.0413922	-0.422402	29	64	0.453125	0	0
ENSG00000117505.12	-0.0452761	0.0151259	-0.00820895	0.0156269	0.0370671	-0.818691	24	61	0.393443	66	0.694737
ENSG00000117528.11	0.0603489	0.0562881	0.145272	0.0653299	0.0849231	1.4072	63	80	0.7875	80	0.842105
ENSG00000117533.14	0.0603911	0.0341567	0.222682	0.0355172	0.162291	2.68734	30	33	0.909091	23	0.242105
ENSG00000117586.10	-0.0473628	0.0414283	-0.333914	0.0479193	0.286551	6.05012	23	28	0.821429	0	0
ENSG00000117592.8	-0.104652	0.0605643	0.0772699	0.214068	0.181922	-1.73835	45	60	0.75	43	0.452632
ENSG00000117593.9	-0.116392	0.0441441	-0.17812	0.0453271	0.0617273	0.530338	15	24	0.625	90	0.947368
ENSG00000117595.10	0.0189021	0.0742986	-0.045221	0.0901593	0.0641232	-3.39238	20	22	0.909091	95	1
ENSG00000117597.17	-0.108941	0.0534439	-0.206114	0.101259	0.097173	0.891978	9	10	0.9	49	0.515789
ENSG00000117601.13	0.0424002	0.0302091	0.126393	0.0533134	0.0839928	1.98095	4	5	0.8	47	0.494737
ENSG00000117640.17	0.0157936	0.041946	-0.0917512	0.0372356	0.107545	-6.8094	4	10	0.4	77	0.810526
ENSG00000117682.16	-0.173247	0.0226139	-0.0710479	0.074871	0.102199	-0.589904	15	17	0.882353	38	0.4
ENSG00000117691.9	-0.077681	0.0198682	-0.0478312	0.0353523	0.0298499	-0.384262	12	13	0.923077	69	0.726316
ENSG00000117713.18	0.0465908	0.00861418	-0.068355	0.0105413	0.114946	-2.46714	29	32	0.90625	0	0
ENSG00000117748.9	0.2224	0.0582931	0.0719665	0.0199947	0.150433	-0.676409	8	20	0.4	49	0.515789
ENSG00000117791.15	-1.12197	0.153878	-0.314697	0.210671	0.807274	-0.719514	76	93	0.817204	1	0.0105263
ENSG00000117862.11	0.00642066	0.0235199	0.036538	0.0194689	0.0301174	4.6907	4	32	0.125	95	1
ENSG00000117868.15	0.199396	0.0707403	0.0526714	0.109587	0.146724	-0.735845	19	28	0.678571	70	0.736842
ENSG00000117899.10	-0.0192801	0.0158912	-0.0803103	0.0250972	0.0610301	3.16545	9	10	0.9	29	0.305263
ENSG00000118046.14	-0.212982	0.067713	0	0	0.212982	-1	0	9	0	0	0
ENSG00000118181.10	0.00181758	0.0212294	-0.115871	0.0126831	0.117689	-64.7504	2	4	0.5	95	1
ENSG00000118197.13	-0.0476211	0.0161865	-0.0689423	0.0129073	0.0213212	0.447725	7	8	0.875	95	1
ENSG00000118217.5	0.118106	0.0299292	0.102816	0.0386844	0.0152903	-0.129462	25	29	0.862069	84	0.884211
ENSG00000118307.18	0.165096	0.0194818	0.108016	0.0222897	0.05708	-0.345739	18	29	0.62069	40	0.421053
ENSG00000118363.11	0.0539478	0.0232936	0.0415589	0.0326673	0.0123889	-0.229646	10	10	1	68	0.715789
ENSG00000118432.12	-1.34896	0.197936	-0.135704	0.338058	1.21326	-0.899401	24	34	0.705882	3	0.0315789
ENSG00000118473.21	-0.330931	0.0469634	-0.37903	0.182259	0.0480992	0.145345	40	48	0.833333	44	0.463158
ENSG00000118495.18	0.0206637	0.0448548	-0.171281	0.0607124	0.191945	-9.28898	27	42	0.642857	24	0.252632
ENSG00000118507.15	-0.272621	0.0900095	-0.310798	0.129569	0.0381766	0.140035	32	45	0.711111	92	0.968421
ENSG00000118514.13	-0.158341	0.0933845	-0.321781	0.200513	0.16344	1.0322	30	40	0.75	75	0.789474
ENSG00000118520.14	-0.229007	0.129165	-0.259136	0.101121	0.0301285	0.131561	17	18	0.944444	95	1
ENSG00000118620.12	-0.011514	0.0576482	-0.108879	0.0532643	0.0973647	8.45624	43	54	0.796296	93	0.978947
ENSG00000118640.10	-0.0289759	0.0187259	0.250264	0.0223732	0.27924	-9.63699	26	37	0.702703	0	0
ENSG00000118680.12	0.0580648	0.0154512	0.0360455	0.0265606	0.0220193	-0.37922	11	16	0.6875	72	0.757895
ENSG00000118690.12	-0.0756813	0.112204	-0.00797673	0.214906	0.0677046	-0.894601	11	12	0.916667	71	0.747368
ENSG00000118762.7	-0.113796	0.0988895	0.267311	0.14411	0.381107	-3.34905	45	79	0.56962	28	0.294737
ENSG00000118777.10	-0.0180727	0.035456	0.193165	0.0305913	0.211238	-11.6882	9	13	0.692308	2	0.0210526
ENSG00000118785.13	-0.279585	0.116945	-0.130335	0.162024	0.14925	-0.533828	29	42	0.690476	78	0.821053
ENSG00000118804.8	0.0185606	0.0459496	-0.150875	0.0737858	0.169435	-9.12875	35	44	0.795455	26	0.273684
ENSG00000118849.9	0.0106491	0.0162307	0.165474	0.0316657	0.154825	14.5388	7	8	0.875	3	0.0315789
ENSG00000118855.18	-0.0552096	0.0216498	0.0103076	0.0218853	0.0655172	-1.1867	12	16	0.75	34	0.357895
ENSG00000118873.15	-0.020881	0.0125683	0.0104582	0.0183849	0.0313392	-1.50085	7	13	0.538462	67	0.705263
ENSG00000118961.14	-0.029858	0.0555624	-0.0935119	0.0993569	0.0636539	2.13189	25	27	0.925926	73	0.768421
ENSG00000118965.14	-0.0956323	0.0193882	-0.0736919	0.0366835	0.0219405	-0.229425	17	17	1	65	0.684211
ENSG00000118971.7	-0.11897	0.0749812	0.0982371	0.0304226	0.217207	-1.82573	34	55	0.618182	4	0.0421053
ENSG00000119121.21	-0.232064	0.0919642	-0.233218	0.0532569	0.00115442	0.0049746	36	54	0.666667	95	1
ENSG00000119138.4	-0.0119122	0.0123209	-0.0547779	0.0209415	0.0428657	3.59847	4	5	0.8	27	0.284211
ENSG00000119139.17	-0.283996	0.139285	0.393414	0.230158	0.677411	-2.38528	72	93	0.774194	17	0.178947
ENSG00000119203.13	0.0166753	0.0202751	0.0107898	0.0243311	0.0058855	-0.352948	19	28	0.678571	93	0.978947
ENSG00000119227.7	0.429637	0.167329	0.111286	0.16192	0.318351	-0.740977	31	55	0.563636	92	0.968421
ENSG00000119231.10	0.0238488	0.011943	0.0635306	0.0130946	0.0396818	1.66389	8	11	0.727273	74	0.778947
ENSG00000119242.8	-0.115017	0.0622901	0.1431	0.0551771	0.258118	-2.24416	21	30	0.7	9	0.0947368
ENSG00000119318.12	-0.00275881	0.00676919	-0.149903	0.0194941	0.147145	53.3363	11	18	0.611111	0	0
ENSG00000119321.8	-0.100607	0.0398616	-0.149303	0.0588527	0.0486964	0.484027	31	35	0.885714	80	0.842105
ENSG00000119326.14	0.00766985	0.00984911	0.0379543	0.0096002	0.0302844	3.94851	2	5	0.4	77	0.810526
ENSG00000119328.11	-0.0724113	0.0315787	-0.128775	0.0362711	0.0563639	0.778385	18	21	0.857143	82	0.863158
ENSG00000119383.19	0.0455545	0.0395778	0.00476957	0.055163	0.040785	-0.8953	27	39	0.692308	75	0.789474
ENSG00000119397.16	0.095721	0.019074	-0.0221259	0.0558777	0.117847	-1.23115	22	27	0.814815	16	0.168421
ENSG00000119408.16	-0.072678	0.0729002	-0.190514	0.0807667	0.117836	1.62134	12	13	0.923077	78	0.821053
ENSG00000119411.10	-0.125854	0.0681743	-0.365738	0.0812258	0.239884	1.90606	25	26	0.961538	16	0.168421
ENSG00000119414.11	-0.00135477	0.0196628	-0.00512146	0.0140695	0.00376669	2.78032	17	23	0.73913	95	1
ENSG00000119431.9	-0.312169	0.228474	-0.239209	0.161636	0.0729603	-0.233721	15	24	0.625	95	1
ENSG00000119446.13	0.354702	0.0564698	0.0204836	0.0637478	0.334219	-0.942251	28	46	0.608696	0	0
ENSG00000119457.7	0.129402	0.0417911	0.00668734	0.0705448	0.122715	-0.948321	14	18	0.777778	41	0.431579
ENSG00000119471.14	0.0246604	0.0121238	0.0112634	0.0175553	0.013397	-0.543259	11	11	1	74	0.778947
ENSG00000119509.12	0.564725	0.0757779	-0.024256	0.0154073	0.588981	-1.04295	4	22	0.181818	0	0
ENSG00000119522.16	-0.00781076	0.0344928	-0.219388	0.0431998	0.211577	27.0879	23	32	0.71875	7	0.0736842
ENSG00000119537.15	0.0978277	0.0647401	0.130244	0.0767693	0.032416	0.331358	13	23	0.565217	90	0.947368
ENSG00000119599.16	0.087447	0.264103	0.618017	0.285971	0.53057	6.06734	47	63	0.746032	67	0.705263
ENSG00000119632.3	0.106906	0.091261	0.173631	0.101933	0.0667252	0.624148	59	102	0.578431	93	0.978947
ENSG00000119636.15	0.0272196	0.0100231	-0.0746622	0.0479252	0.101882	-3.74296	47	49	0.959184	15	0.157895
ENSG00000119638.12	-0.0230289	0.0111356	-0.0993559	0.0213558	0.0763269	3.31439	15	17	0.882353	6	0.0631579
ENSG00000119655.10	0.0439387	0.0384533	0.00105837	0.0466424	0.0428804	-0.975913	7	10	0.7	91	0.957895
ENSG00000119669.4	-0.113626	0.0235926	-0.0463548	0.0330225	0.0672714	-0.592041	9	11	0.818182	53	0.557895
ENSG00000119673.14	-0.00908114	0.121433	-0.247345	0.104555	0.238264	26.2372	31	51	0.607843	94	0.989474
ENSG00000119681.11	0.184589	0.0544692	0.413883	0.0477661	0.229294	1.24218	17	26	0.653846	20	0.210526
ENSG00000119684.15	0.0133797	0.0251404	-0.0280289	0.0269306	0.0414085	-3.09489	27	28	0.964286	84	0.884211
ENSG00000119685.19	0.0657824	0.0375785	0.0986512	0.0566338	0.0328688	0.499659	10	11	0.909091	62	0.652632
ENSG00000119686.9	0.0306243	0.0327669	-0.00617715	0.0614224	0.0368015	-1.20171	19	20	0.95	66	0.694737
ENSG00000119699.7	0.0375848	0.055927	-0.233536	0.0571612	0.271121	-7.21357	47	68	0.691176	3	0.0315789
ENSG00000119705.9	-0.0384815	0.0301597	0.0527016	0.0321533	0.0911831	-2.36953	9	10	0.9	69	0.726316
ENSG00000119714.10	-0.0889716	0.0229991	-0.0644828	0.0264611	0.0244889	-0.275244	16	18	0.888889	69	0.726316
ENSG00000119718.10	0.10689	0.0362859	-0.120891	0.0693932	0.227781	-2.13098	13	17	0.764706	6	0.0631579
ENSG00000119723.16	0.0190993	0.102961	-0.275093	0.0898298	0.294193	-15.4033	35	47	0.744681	46	0.484211
ENSG00000119725.18	0.21721	0.0336487	0.118317	0.0802621	0.0988931	-0.455288	34	39	0.871795	52	0.547368
ENSG00000119772.16	-0.159314	0.0499815	-0.0268991	0.0248012	0.132415	-0.831156	9	16	0.5625	61	0.642105
ENSG00000119778.14	0.0122178	0.0177343	0.0724698	0.0133229	0.060252	4.9315	11	27	0.407407	80	0.842105
ENSG00000119782.13	-0.0373783	0.0332253	0.0753435	0.0391876	0.112722	-3.0157	16	22	0.727273	34	0.357895
ENSG00000119787.13	-0.0914857	0.0532919	-0.152382	0.0453529	0.0608967	0.665642	24	33	0.727273	94	0.989474
ENSG00000119862.12	0.0418833	0.0524483	0.264249	0.0139473	0.222365	5.30917	20	22	0.909091	31	0.326316
ENSG00000119865.8	0.23004	0.0608523	-0.0730096	0.0703493	0.30305	-1.31738	24	32	0.75	4	0.0421053
ENSG00000119878.5	0.0339855	0.0246294	0.113213	0.00552027	0.0792277	2.33122	9	9	1	37	0.389474
ENSG00000119899.12	-0.0548175	0.0240326	0.169777	0.0903718	0.224594	-4.09713	18	18	1	6	0.0631579
ENSG00000119900.7	-0.0161044	0.0339532	-0.206141	0.0664727	0.190036	11.8003	21	26	0.807692	10	0.105263
ENSG00000119927.13	-0.0656995	0.027641	-0.106415	0.0348846	0.0407156	0.619724	8	13	0.615385	82	0.863158
ENSG00000119943.12	-0.0133586	0.0474028	-0.177402	0.0550989	0.164043	12.2799	4	7	0.571429	40	0.421053
ENSG00000119965.12	-0.0818975	0.0320376	-0.161467	0.0533789	0.0795694	0.971573	10	18	0.555556	56	0.589474
ENSG00000119977.20	0.0509854	0.0275035	0.172504	0.0861297	0.121519	2.3834	26	36	0.722222	53	0.557895
ENSG00000120008.15	-0.0367847	0.0375242	0.0408216	0.0368988	0.0776063	-2.10974	85	98	0.867347	95	1
ENSG00000120029.12	0.0165281	0.00914683	0.0109586	0.00772132	0.00556949	-0.336971	4	19	0.210526	95	1
ENSG00000120071.13	-0.157763	0.0845388	0.157031	0.0531989	0.314795	-1.99536	22	48	0.458333	81	0.852632
ENSG00000120093.11	0.284591	0.0435023	0.0374995	0.112046	0.247092	-0.868234	45	50	0.9	13	0.136842
ENSG00000120129.5	0.085462	0.0296983	-0.0424091	0.0121641	0.127871	-1.49623	12	27	0.444444	1	0.0105263
ENSG00000120156.20	0.125392	0.122463	0.594265	0.150344	0.468873	3.73925	58	74	0.783784	9	0.0947368
ENSG00000120217.13	0.204824	0.0631132	0.300495	0.0700321	0.0956704	0.467085	16	21	0.761905	95	1
ENSG00000120253.13	-0.474205	0.0314254	-0.15546	0.150097	0.318746	-0.672168	42	42	1	2	0.0210526
ENSG00000120262.9	0.141458	0.1193	0.683215	0.141193	0.541757	3.82981	19	20	0.95	20	0.210526
ENSG00000120314.18	0.228051	0.0439227	0.181535	0.0803882	0.0465163	-0.203973	20	29	0.689655	81	0.852632
ENSG00000120318.15	-0.0739545	0.0720036	-0.325965	0.0720641	0.252011	3.40764	36	58	0.62069	31	0.326316
ENSG00000120370.12	0.00437885	0.0291188	-0.161637	0.023276	0.166016	-37.9132	19	19	1	18	0.189474
ENSG00000120451.10	0.318644	0.116176	1.10132	0.290792	0.782673	2.45626	19	25	0.76	3	0.0315789
ENSG00000120519.14	-0.0844241	0.0473446	-0.113607	0.0586441	0.0291833	0.345675	5	8	0.625	93	0.978947
ENSG00000120526.10	-0.0417348	0.0241828	-0.0597803	0.0276471	0.0180455	0.432386	2	2	1	70	0.736842
ENSG00000120539.14	0.134852	0.0780731	0.212534	0.151161	0.0776823	0.576056	48	61	0.786885	75	0.789474
ENSG00000120645.11	0.356034	0.215781	0.0301312	0.0908709	0.325903	-0.91537	18	37	0.486486	95	1
ENSG00000120647.9	0.232317	0.0620396	-0.258852	0.116305	0.491168	-2.11422	16	18	0.888889	1	0.0105263
ENSG00000120675.5	-0.1674	0.0727863	-0.589437	0.0370443	0.422037	2.52113	24	24	1	0	0
ENSG00000120688.8	0.00125301	0.0271565	-0.0284895	0.023434	0.0297425	-23.7369	5	8	0.625	92	0.968421
ENSG00000120694.19	0.0212382	0.024631	-0.0722334	0.0134603	0.0934716	-4.40111	8	12	0.666667	7	0.0736842
ENSG00000120696.8	-0.0696769	0.0323024	-0.0782274	0.0142957	0.00855045	0.122716	10	10	1	95	1
ENSG00000120705.12	-0.144717	0.0226769	-0.0889423	0.0305363	0.0557749	-0.385406	38	52	0.730769	46	0.484211
ENSG00000120708.16	-0.0712956	0.0540024	-0.343797	0.0960574	0.272501	3.82214	12	20	0.6	17	0.178947
ENSG00000120733.13	0.0434691	0.0112428	0.0370949	0.0178167	0.0063742	-0.146637	24	39	0.615385	88	0.926316
ENSG00000120784.15	0.0516479	0.0755714	0.315436	0.094526	0.263788	5.10743	11	11	1	35	0.368421
ENSG00000120805.13	0.0181948	0.0128933	-0.0185006	0.00212787	0.0366954	-2.01681	8	15	0.533333	5	0.0526316
ENSG00000120860.10	-0.0763	0.0365714	-0.237385	0.0632868	0.161085	2.1112	25	25	1	26	0.273684
ENSG00000120868.13	0.006589	0.018837	0.0560498	0.019601	0.0494608	7.50657	16	23	0.695652	59	0.621053
ENSG00000120875.8	0.047363	0.0326909	0.0923931	0.0234602	0.0450301	0.950744	11	14	0.785714	95	1
ENSG00000120889.12	-0.396684	0.0862796	0.0211744	0.0115131	0.417858	-1.05338	2	6	0.333333	0	0
ENSG00000120899.17	0.0854672	0.0250293	0.121925	0.0488937	0.0364583	0.426576	12	14	0.857143	65	0.684211
ENSG00000120903.12	0.0240857	0.0396079	0.132948	0.0304662	0.108863	4.51981	8	14	0.571429	90	0.947368
ENSG00000120915.13	0.110897	0.0381608	0.177602	0.0793439	0.0667056	0.601511	17	22	0.772727	61	0.642105
ENSG00000121064.12	-0.103998	0.0304533	0.149608	0.0747056	0.253607	-2.43857	14	15	0.933333	6	0.0631579
ENSG00000121101.15	-0.000711361	0.00567861	0	0	0.000711361	-1	0	5	0	95	1
ENSG00000121210.15	-0.00162714	0.0420032	0.00847287	0.0283771	0.0101	-6.2072	9	16	0.5625	95	1
ENSG00000121236.20	0.157129	0.0975749	0.345111	0.0893062	0.187983	1.19636	25	37	0.675676	93	0.978947
ENSG00000121281.12	0.143393	0.0409792	0.227337	0.0715433	0.0839441	0.585414	13	22	0.590909	52	0.547368
ENSG00000121297.6	-0.00029531	0.0339604	0.0188999	0.0462189	0.0191952	-65.0001	15	20	0.75	85	0.894737
ENSG00000121310.16	0.0889025	0.0503766	0.567012	0.089644	0.47811	5.37791	20	30	0.666667	1	0.0105263
ENSG00000121390.18	0.0710273	0.00334744	-0.000942672	0.00336009	0.0719699	-1.01327	1	12	0.0833333	0	0
ENSG00000121410.11	0.423351	0.0941011	-0.290047	0.07435	0.713398	-1.68512	8	16	0.5	0	0
ENSG00000121413.12	-0.107451	0.104017	-0.0965449	0.0492326	0.0109066	-0.101503	48	69	0.695652	95	1
ENSG00000121417.13	0.257681	0.153013	0.739534	0.217721	0.481853	1.86996	76	94	0.808511	43	0.452632
ENSG00000121552.3	0.072224	0.0252307	0.00224796	0.0287019	0.069976	-0.968875	23	26	0.884615	45	0.473684
ENSG00000121570.12	-0.666956	0.110032	0.198447	0.152045	0.865403	-1.29754	39	74	0.527027	0	0
ENSG00000121577.13	0.175893	0.057032	0.131641	0.143742	0.0442514	-0.251582	29	39	0.74359	48	0.505263
ENSG00000121578.12	0.0932038	0.0464794	0.124678	0.0658265	0.0314747	0.337697	14	24	0.583333	91	0.957895
ENSG00000121653.11	0.0189274	0.10303	0.503009	0.107743	0.484082	25.5757	13	17	0.764706	24	0.252632
ENSG00000121671.11	-0.0306446	0.0548563	-0.101549	0.0761763	0.0709046	2.31377	20	28	0.714286	78	0.821053
ENSG00000121690.10	0.0448009	0.0332162	0.0671888	0.0505415	0.0223879	0.499721	11	11	1	95	1
ENSG00000121691.4	-0.120533	0.0457135	0.493255	0.112584	0.613788	-5.09227	35	39	0.897436	0	0
ENSG00000121716.20	0.122424	0.0350291	0.701894	0.104977	0.57947	4.73331	18	28	0.642857	1	0.0105263
ENSG00000121742.16	-0.00477072	0.0453702	0.265774	0.0483667	0.270545	-56.7094	6	10	0.6	11	0.115789
ENSG00000121766.15	0.0247701	0.0136543	0.0754528	0.0135577	0.0506827	2.04613	16	20	0.8	26	0.273684
ENSG00000121775.17	-0.0552772	0.0234895	-0.163629	0.0589031	0.108352	1.96015	9	9	1	34	0.357895
ENSG00000121797.9	0.0744952	0.0598024	-0.162336	0.0603006	0.236832	-3.17915	25	39	0.641026	20	0.210526
ENSG00000121807.5	-0.0367574	0.0100884	-0.0431287	0.0260561	0.00637125	0.173332	15	17	0.882353	65	0.684211
ENSG00000121892.14	0.0810295	0.0246771	-0.0398778	0.027173	0.120907	-1.49214	23	31	0.741935	6	0.0631579
ENSG00000121895.7	-0.0635062	0.0537503	-0.14389	0.0665649	0.0803834	1.26576	11	17	0.647059	92	0.968421
ENSG00000121897.14	-0.0174815	0.0267119	0.0967312	0.039754	0.114213	-6.53333	9	14	0.642857	22	0.231579
[truncated: 5,254 more rows]
